# Supplementary material for: Analysis of the nucleocytoplasmic shuttling RNA-binding protein HNRNPU using optimized HITS-CLIP method
Source: PLoS One. 2020 Apr 17;15(4):e0231450. doi: 10.1371/journal.pone.0231450 (PMC7164624; doi:10.1371/journal.pone.0231450)
Supplement: S3 List — (TXT) [file pone.0231450.s003.txt]

Supplementary Data 3: Differentially Expressed Genes in P/I-induced HNRNPU KD cells				
EntrezGene ID	Symbol	Description	Fold Change	p-value
2	A2M	alpha-2-macroglobulin	5.638	0.003
19	ABCA1	"ATP-binding cassette, sub-family A (ABC1), member 1"	0.438	0.038
33	ACADL	"acyl-CoA dehydrogenase, long chain"	0.000	0.001
59	ACTA2	"actin, alpha 2, smooth muscle, aorta"	1.706	0.029
102	ADAM10	ADAM metallopeptidase domain 10	0.491	0.003
118	ADD1	adducin 1 (alpha)	1.426	0.017
135	ADORA2A	adenosine A2a receptor	inf.	0.032
142	PARP1	poly (ADP-ribose) polymerase 1	0.414	0.000
150	ADRA2A	adrenoceptor alpha 2A	2.135	0.021
159	ADSS	adenylosuccinate synthase	0.671	0.037
211	ALAS1	"aminolevulinate, delta-, synthase 1"	1.660	0.028
219	ALDH1B1	"aldehyde dehydrogenase 1 family, member B1"	2.102	0.042
220	ALDH1A3	"aldehyde dehydrogenase 1 family, member A3"	0.347	0.041
302	ANXA2	annexin A2	0.706	0.011
306	ANXA3	annexin A3	0.621	0.037
308	ANXA5	annexin A5	0.514	0.002
328	APEX1	APEX nuclease (multifunctional DNA repair enzyme) 1	1.517	0.003
330	BIRC3	baculoviral IAP repeat containing 3	0.646	0.032
334	APLP2	amyloid beta (A4) precursor-like protein 2	0.643	0.002
355	FAS	"Fas (TNF receptor superfamily, member 6)"	0.393	0.001
373	TRIM23	tripartite motif containing 23	0.578	0.013
374	AREG	amphiregulin	0.447	0.003
382	ARF6	ADP-ribosylation factor 6	0.824	0.031
405	ARNT	aryl hydrocarbon receptor nuclear translocator	0.671	0.032
411	ARSB	arylsulfatase B	0.728	0.029
444	ASPH	aspartate beta-hydroxylase	0.506	0.017
467	ATF3	activating transcription factor 3	1.641	0.028
468	ATF4	activating transcription factor 4 (tax-responsive enhancer element B67)	0.813	0.013
490	ATP2B1	"ATPase, Ca++ transporting, plasma membrane 1"	0.566	0.050
498	ATP5A1	"ATP synthase, H+ transporting, mitochondrial F1 complex, alpha subunit 1, cardiac muscle"	1.235	0.017
501	ALDH7A1	"aldehyde dehydrogenase 7 family, member A1"	0.590	0.025
514	ATP5E	"ATP synthase, H+ transporting, mitochondrial F1 complex, epsilon subunit"	1.636	0.036
535	ATP6V0A1	"ATPase, H+ transporting, lysosomal V0 subunit a1"	1.857	0.032
598	BCL2L1	BCL2-like 1	1.873	0.026
642	BLMH	bleomycin hydrolase	1.441	0.036
654	BMP6	bone morphogenetic protein 6	0.353	0.002
657	BMPR1A	"bone morphogenetic protein receptor, type IA"	0.614	0.023
659	BMPR2	"bone morphogenetic protein receptor, type II (serine/threonine kinase)"	0.603	0.040
663	BNIP2	BCL2/adenovirus E1B 19kDa interacting protein 2	0.581	0.044
665	BNIP3L	BCL2/adenovirus E1B 19kDa interacting protein 3-like	0.876	0.010
672	BRCA1	"breast cancer 1, early onset"	0.491	0.034
678	ZFP36L2	"zinc finger protein 36, C3H type-like 2"	1.562	0.006
701	BUB1B	budding uninhibited by benzimidazoles 1 homolog beta (yeast)	0.551	0.040
716	C1S	"complement component 1, s subcomponent"	0.598	0.037
718	C3	complement component 3	0.573	0.000
727	C5	complement component 5	0.185	0.042
757	TMEM50B	transmembrane protein 50B	0.321	0.014
771	CA12	carbonic anhydrase XII	2.112	0.008
808	CALM3	"calmodulin 3 (phosphorylase kinase, delta)"	1.474	0.045
811	CALR	calreticulin	0.786	0.044
824	CAPN2	"calpain 2, (m/II) large subunit"	0.785	0.008
831	CAST	calpastatin	0.519	0.029
832	CAPZB	"capping protein (actin filament) muscle Z-line, beta"	1.136	0.004
868	CBLB	"Cbl proto-oncogene, E3 ubiquitin protein ligase B"	0.761	0.010
891	CCNB1	cyclin B1	1.306	0.000
901	CCNG2	cyclin G2	0.362	0.005
902	CCNH	cyclin H	1.699	0.020
960	CD44	CD44 molecule (Indian blood group)	0.668	0.005
966	CD59	"CD59 molecule, complement regulatory protein"	0.859	0.050
984	CDK11B	cyclin-dependent kinase 11B	0.654	0.012
990	CDC6	cell division cycle 6 homolog (S. cerevisiae)	0.627	0.001
993	CDC25A	cell division cycle 25 homolog A (S. pombe)	1.903	0.023
994	CDC25B	cell division cycle 25 homolog B (S. pombe)	2.084	0.028
996	CDC27	cell division cycle 27 homolog (S. cerevisiae)	0.734	0.036
1013	CDH15	"cadherin 15, type 1, M-cadherin (myotubule)"	0.000	0.001
1054	CEBPG	"CCAAT/enhancer binding protein (C/EBP), gamma"	0.714	0.012
1106	CHD2	chromodomain helicase DNA binding protein 2	0.549	0.005
1116	CHI3L1	chitinase 3-like 1 (cartilage glycoprotein-39)	0.384	0.015
1119	CHKA	choline kinase alpha	1.661	0.002
1130	LYST	lysosomal trafficking regulator	0.709	0.018
1155	TBCB	tubulin folding cofactor B	1.406	0.037
1163	CKS1B	CDC28 protein kinase regulatory subunit 1B	1.311	0.038
1191	CLU	clusterin	0.741	0.035
1203	CLN5	"ceroid-lipofuscinosis, neuronal 5"	0.679	0.027
1286	COL4A4	"collagen, type IV, alpha 4"	0.650	0.029
1291	COL6A1	"collagen, type VI, alpha 1"	0.537	0.018
1293	COL6A3	"collagen, type VI, alpha 3"	0.345	0.030
1306	COL15A1	"collagen, type XV, alpha 1"	0.662	0.041
1318	SLC31A2	"solute carrier family 31 (copper transporters), member 2"	8.129	0.010
1326	MAP3K8	mitogen-activated protein kinase kinase kinase 8	1.581	0.020
1337	COX6A1	cytochrome c oxidase subunit VIa polypeptide 1	1.540	0.032
1350	COX7C	cytochrome c oxidase subunit VIIc	1.646	0.026
1373	CPS1	"carbamoyl-phosphate synthase 1, mitochondrial"	0.416	0.002
1398	CRK	v-crk sarcoma virus CT10 oncogene homolog (avian)	1.479	0.006
1408	CRY2	cryptochrome 2 (photolyase-like)	1.561	0.024
1431	CS	citrate synthase	1.545	0.003
1434	CSE1L	CSE1 chromosome segregation 1-like (yeast)	0.515	0.002
1460	CSNK2B	"casein kinase 2, beta polypeptide"	1.605	0.039
1466	CSRP2	cysteine and glycine-rich protein 2	0.389	0.000
1490	CTGF	connective tissue growth factor	1.661	0.025
1495	CTNNA1	"catenin (cadherin-associated protein), alpha 1, 102kDa"	0.778	0.040
1499	CTNNB1	"catenin (cadherin-associated protein), beta 1, 88kDa"	0.815	0.005
1540	CYLD	cylindromatosis (turban tumor syndrome)	0.646	0.027
1545	CYP1B1	"cytochrome P450, family 1, subfamily B, polypeptide 1"	0.532	0.004
1591	CYP24A1	"cytochrome P450, family 24, subfamily A, polypeptide 1"	0.421	0.018
1601	DAB2	"disabled homolog 2, mitogen-responsive phosphoprotein (Drosophila)"	0.687	0.038
1603	DAD1	defender against cell death 1	1.409	0.010
1604	CD55	"CD55 molecule, decay accelerating factor for complement (Cromer blood group)"	0.624	0.009
1627	DBN1	drebrin 1	1.554	0.017
1639	DCTN1	dynactin 1	1.243	0.039
1647	GADD45A	"growth arrest and DNA-damage-inducible, alpha"	0.601	0.006
1649	DDIT3	DNA-damage-inducible transcript 3	0.610	0.035
1657	DMXL1	Dmx-like 1	0.711	0.037
1666	DECR1	"2,4-dienoyl CoA reductase 1, mitochondrial"	0.416	0.026
1678	TIMM8A	translocase of inner mitochondrial membrane 8 homolog A (yeast)	1.978	0.020
1773	DNASE1	deoxyribonuclease I	7.267	0.011
1786	DNMT1	DNA (cytosine-5-)-methyltransferase 1	0.737	0.037
1809	DPYSL3	dihydropyrimidinase-like 3	3.027	0.000
1827	RCAN1	regulator of calcineurin 1	1.328	0.011
1836	SLC26A2	"solute carrier family 26 (sulfate transporter), member 2"	0.406	0.013
1839	HBEGF	heparin-binding EGF-like growth factor	0.553	0.001
1846	DUSP4	dual specificity phosphatase 4	1.135	0.015
1892	ECHS1	"enoyl CoA hydratase, short chain, 1, mitochondrial"	0.766	0.044
1903	S1PR3	sphingosine-1-phosphate receptor 3	2.130	0.047
1937	EEF1G	eukaryotic translation elongation factor 1 gamma	1.273	0.013
1938	EEF2	eukaryotic translation elongation factor 2	1.737	0.046
1948	EFNB2	ephrin-B2	0.754	0.040
1955	MEGF9	multiple EGF-like-domains 9	2.037	0.002
1956	EGFR	epidermal growth factor receptor	0.686	0.008
1958	EGR1	early growth response 1	0.364	0.011
1964	EIF1AX	"eukaryotic translation initiation factor 1A, X-linked"	0.752	0.041
1967	EIF2B1	"eukaryotic translation initiation factor 2B, subunit 1 alpha, 26kDa"	0.657	0.044
1974	EIF4A2	eukaryotic translation initiation factor 4A2	1.959	0.011
1977	EIF4E	eukaryotic translation initiation factor 4E	0.808	0.022
1983	EIF5	eukaryotic translation initiation factor 5	0.752	0.039
1992	SERPINB1	"serpin peptidase inhibitor, clade B (ovalbumin), member 1"	0.597	0.037
2011	MARK2	MAP/microtubule affinity-regulating kinase 2	1.272	0.028
2013	EMP2	epithelial membrane protein 2	0.509	0.001
2030	SLC29A1	"solute carrier family 29 (nucleoside transporters), member 1"	1.909	0.017
2045	EPHA7	EPH receptor A7	0.461	0.035
2069	EREG	epiregulin	0.427	0.004
2072	ERCC4	"excision repair cross-complementing rodent repair deficiency, complementation group 4"	0.589	0.033
2073	ERCC5	"excision repair cross-complementing rodent repair deficiency, complementation group 5"	72.877	0.012
2091	FBL	fibrillarin	1.529	0.015
2098	ESD	esterase D	1.424	0.015
2120	ETV6	ets variant 6	0.563	0.026
2149	F2R	coagulation factor II (thrombin) receptor	3.454	0.009
2152	F3	"coagulation factor III (thromboplastin, tissue factor)"	0.707	0.022
2181	ACSL3	acyl-CoA synthetase long-chain family member 3	0.582	0.008
2182	ACSL4	acyl-CoA synthetase long-chain family member 4	0.616	0.033
2184	FAH	fumarylacetoacetate hydrolase (fumarylacetoacetase)	0.196	0.004
2202	EFEMP1	EGF containing fibulin-like extracellular matrix protein 1	0.566	0.015
2218	FKTN	fukutin	0.608	0.024
2235	FECH	ferrochelatase	0.499	0.002
2237	FEN1	flap structure-specific endonuclease 1	1.305	0.043
2241	FER	fer (fps/fes related) tyrosine kinase	0.506	0.008
2247	FGF2	fibroblast growth factor 2 (basic)	0.547	0.011
2256	FGF11	fibroblast growth factor 11	inf.	0.001
2264	FGFR4	fibroblast growth factor receptor 4	7.135	0.019
2286	FKBP2	"FK506 binding protein 2, 13kDa"	0.544	0.029
2288	FKBP4	"FK506 binding protein 4, 59kDa"	1.750	0.006
2295	FOXF2	forkhead box F2	3.150	0.048
2296	FOXC1	forkhead box C1	0.648	0.048
2318	FLNC	"filamin C, gamma"	2.554	0.044
2335	FN1	fibronectin 1	0.569	0.001
2475	MTOR	mechanistic target of rapamycin (serine/threonine kinase)	0.694	0.035
2526	FUT4	"fucosyltransferase 4 (alpha (1,3) fucosyltransferase, myeloid-specific)"	1.898	0.004
2531	KDSR	3-ketodihydrosphingosine reductase	0.553	0.018
2582	GALE	UDP-galactose-4-epimerase	1.900	0.040
2589	GALNT1	UDP-N-acetyl-alpha-D-galactosamine:polypeptide N-acetylgalactosaminyltransferase 1 (GalNAc-T1)	0.608	0.012
2591	GALNT3	UDP-N-acetyl-alpha-D-galactosamine:polypeptide N-acetylgalactosaminyltransferase 3 (GalNAc-T3)	0.586	0.020
2631	GBAS	glioblastoma amplified sequence	0.728	0.012
2635	GBP3	guanylate binding protein 3	0.368	0.008
2649	NR6A1	"nuclear receptor subfamily 6, group A, member 1"	2.874	0.002
2650	GCNT1	"glucosaminyl (N-acetyl) transferase 1, core 2"	0.510	0.008
2683	B4GALT1	"UDP-Gal:betaGlcNAc beta 1,4- galactosyltransferase, polypeptide 1"	0.790	0.028
2710	GK	glycerol kinase	0.392	0.027
2729	GCLC	"glutamate-cysteine ligase, catalytic subunit"	0.778	0.008
2730	GCLM	"glutamate-cysteine ligase, modifier subunit"	0.809	0.033
2733	GLE1	GLE1 RNA export mediator homolog (yeast)	0.592	0.013
2736	GLI2	GLI family zinc finger 2	1.964	0.029
2737	GLI3	GLI family zinc finger 3	2.008	0.043
2745	GLRX	glutaredoxin (thioltransferase)	0.780	0.039
2752	GLUL	glutamate-ammonia ligase	0.797	0.016
2786	GNG4	"guanine nucleotide binding protein (G protein), gamma 4"	2.399	0.004
2787	GNG5	"guanine nucleotide binding protein (G protein), gamma 5"	2.218	0.010
2806	GOT2	"glutamic-oxaloacetic transaminase 2, mitochondrial (aspartate aminotransferase 2)"	1.568	0.025
2908	NR3C1	"nuclear receptor subfamily 3, group C, member 1 (glucocorticoid receptor)"	0.551	0.019
2919	CXCL1	"chemokine (C-X-C motif) ligand 1 (melanoma growth stimulating activity, alpha)"	1.523	0.011
2923	PDIA3	"protein disulfide isomerase family A, member 3"	0.514	0.009
2947	GSTM3	glutathione S-transferase mu 3 (brain)	1.184	0.048
2957	GTF2A1	"general transcription factor IIA, 1, 19/37kDa"	0.719	0.014
2992	GYG1	glycogenin 1	1.389	0.040
3005	H1F0	"H1 histone family, member 0"	2.206	0.002
3006	HIST1H1C	"histone cluster 1, H1c"	3.102	0.010
3017	HIST1H2BD	"histone cluster 1, H2bd"	2.819	0.031
3028	HSD17B10	hydroxysteroid (17-beta) dehydrogenase 10	1.775	0.005
3068	HDGF	hepatoma-derived growth factor	1.215	0.009
3069	HDLBP	high density lipoprotein binding protein	0.697	0.008
3073	HEXA	hexosaminidase A (alpha polypeptide)	2.114	0.039
3092	HIP1	huntingtin interacting protein 1	1.812	0.012
3107	HLA-C	"major histocompatibility complex, class I, C"	1.515	0.042
3115	HLA-DPB1	"major histocompatibility complex, class II, DP beta 1"	2.473	0.028
3140	MR1	"major histocompatibility complex, class I-related"	0.072	0.007
3150	HMGN1	high mobility group nucleosome binding domain 1	0.705	0.038
3184	HNRNPD	"heterogeneous nuclear ribonucleoprotein D (AU-rich element RNA binding protein 1, 37kDa)"	0.531	0.033
3187	HNRNPH1	heterogeneous nuclear ribonucleoprotein H1 (H)	0.550	0.030
3190	HNRNPK	heterogeneous nuclear ribonucleoprotein K	0.765	0.022
3192	HNRNPU	heterogeneous nuclear ribonucleoprotein U (scaffold attachment factor A)	0.069	0.000
3242	HPD	4-hydroxyphenylpyruvate dioxygenase	0.595	0.005
3280	HES1	"hairy and enhancer of split 1, (Drosophila)"	0.533	0.010
3281	HSBP1	heat shock factor binding protein 1	1.207	0.012
3295	HSD17B4	hydroxysteroid (17-beta) dehydrogenase 4	0.669	0.011
3303	HSPA1A	heat shock 70kDa protein 1A	2.916	0.018
3304	HSPA1B	heat shock 70kDa protein 1B	3.590	0.008
3309	HSPA5	"heat shock 70kDa protein 5 (glucose-regulated protein, 78kDa)"	0.542	0.009
3337	DNAJB1	"DnaJ (Hsp40) homolog, subfamily B, member 1"	1.551	0.003
3373	HYAL1	hyaluronoglucosaminidase 1	0.423	0.044
3420	IDH3B	isocitrate dehydrogenase 3 (NAD+) beta	1.354	0.007
3422	IDI1	isopentenyl-diphosphate delta isomerase 1	0.657	0.011
3437	IFIT3	interferon-induced protein with tetratricopeptide repeats 3	0.239	0.001
3454	IFNAR1	"interferon (alpha, beta and omega) receptor 1"	0.593	0.018
3480	IGF1R	insulin-like growth factor 1 receptor	1.501	0.016
3486	IGFBP3	insulin-like growth factor binding protein 3	0.491	0.033
3491	CYR61	"cysteine-rich, angiogenic inducer, 61"	1.981	0.001
3516	RBPJ	recombination signal binding protein for immunoglobulin kappa J region	1.415	0.014
3553	IL1B	"interleukin 1, beta"	0.444	0.013
3554	IL1R1	"interleukin 1 receptor, type I"	0.803	0.041
3569	IL6	"interleukin 6 (interferon, beta 2)"	0.662	0.005
3575	IL7R	interleukin 7 receptor	0.762	0.032
3597	IL13RA1	"interleukin 13 receptor, alpha 1"	0.628	0.035
3638	INSIG1	insulin induced gene 1	1.319	0.011
3653	IPW	imprinted in Prader-Willi syndrome (non-protein coding)	1.766	0.018
3669	ISG20	interferon stimulated exonuclease gene 20kDa	0.313	0.020
3673	ITGA2	"integrin, alpha 2 (CD49B, alpha 2 subunit of VLA-2 receptor)"	0.348	0.001
3690	ITGB3	"integrin, beta 3 (platelet glycoprotein IIIa, antigen CD61)"	0.635	0.043
3703	STT3A	"STT3, subunit of the oligosaccharyltransferase complex, homolog A (S. cerevisiae)"	0.685	0.004
3708	ITPR1	"inositol 1,4,5-trisphosphate receptor, type 1"	0.548	0.017
3856	KRT8	keratin 8	0.792	0.017
3909	LAMA3	"laminin, alpha 3"	0.529	0.013
3910	LAMA4	"laminin, alpha 4"	0.618	0.014
3912	LAMB1	"laminin, beta 1"	0.657	0.008
3915	LAMC1	"laminin, gamma 1 (formerly LAMB2)"	0.666	0.003
3927	LASP1	LIM and SH3 protein 1	1.839	0.027
3930	LBR	lamin B receptor	0.476	0.023
4015	LOX	lysyl oxidase	0.506	0.005
4023	LPL	lipoprotein lipase	0.531	0.000
4026	LPP	LIM domain containing preferred translocation partner in lipoma	0.783	0.021
4052	LTBP1	latent transforming growth factor beta binding protein 1	0.671	0.024
4071	TM4SF1	transmembrane 4 L six family member 1	0.766	0.029
4074	M6PR	mannose-6-phosphate receptor (cation dependent)	0.711	0.018
4088	SMAD3	SMAD family member 3	0.816	0.033
4089	SMAD4	SMAD family member 4	0.780	0.021
4124	MAN2A1	"mannosidase, alpha, class 2A, member 1"	0.699	0.008
4144	MAT2A	"methionine adenosyltransferase II, alpha"	1.211	0.010
4147	MATN2	matrilin 2	0.560	0.002
4149	MAX	MYC associated factor X	0.638	0.023
4154	MBNL1	muscleblind-like splicing regulator 1	0.723	0.037
4157	MC1R	melanocortin 1 receptor (alpha melanocyte stimulating hormone receptor)	4.969	0.029
4170	MCL1	myeloid cell leukemia sequence 1 (BCL2-related)	0.689	0.000
4175	MCM6	minichromosome maintenance complex component 6	0.636	0.002
4189	DNAJB9	"DnaJ (Hsp40) homolog, subfamily B, member 9"	0.263	0.001
4190	MDH1	"malate dehydrogenase 1, NAD (soluble)"	1.212	0.050
4233	MET	met proto-oncogene (hepatocyte growth factor receptor)	1.493	0.026
4255	MGMT	O-6-methylguanine-DNA methyltransferase	1.631	0.003
4257	MGST1	microsomal glutathione S-transferase 1	0.779	0.019
4277	MICB	MHC class I polypeptide-related sequence B	5.414	0.003
4299	AFF1	"AF4/FMR2 family, member 1"	0.623	0.001
4301	MLLT4	"myeloid/lymphoid or mixed-lineage leukemia (trithorax homolog, Drosophila); translocated to, 4"	1.357	0.009
4306	NR3C2	"nuclear receptor subfamily 3, group C, member 2"	2.696	0.011
4520	MTF1	metal-regulatory transcription factor 1	1.546	0.048
4552	MTRR	5-methyltetrahydrofolate-homocysteine methyltransferase reductase	0.682	0.001
4599	MX1	"myxovirus (influenza virus) resistance 1, interferon-inducible protein p78 (mouse)"	0.276	0.016
4609	MYC	v-myc myelocytomatosis viral oncogene homolog (avian)	1.526	0.016
4615	MYD88	myeloid differentiation primary response gene (88)	3.025	0.014
4649	MYO9A	myosin IXA	0.524	0.031
4651	MYO10	myosin X	0.544	0.001
4660	PPP1R12B	"protein phosphatase 1, regulatory subunit 12B"	0.637	0.016
4671	NAIP	"NLR family, apoptosis inhibitory protein"	0.465	0.019
4683	NBN	nibrin	0.736	0.034
4735	42980	septin 2	0.778	0.021
4736	RPL10A	ribosomal protein L10a	1.180	0.045
4753	NELL2	NEL-like 2 (chicken)	2.272	0.001
4799	NFX1	"nuclear transcription factor, X-box binding 1"	0.702	0.004
4820	NKTR	natural killer-tumor recognition sequence	0.606	0.039
4824	NKX3-1	NK3 homeobox 1	1.255	0.044
4830	NME1	NME/NM23 nucleoside diphosphate kinase 1	1.478	0.002
4831	NME2	NME/NM23 nucleoside diphosphate kinase 2	1.293	0.038
4835	NQO2	"NAD(P)H dehydrogenase, quinone 2"	0.754	0.030
4839	NOP2	NOP2 nucleolar protein homolog (yeast)	0.761	0.008
4864	NPC1	"Niemann-Pick disease, type C1"	0.642	0.014
4891	SLC11A2	"solute carrier family 11 (proton-coupled divalent metal ion transporters), member 2"	1.450	0.034
4897	NRCAM	neuronal cell adhesion molecule	2.791	0.033
4900	NRGN	"neurogranin (protein kinase C substrate, RC3)"	inf.	0.001
4907	NT5E	"5'-nucleotidase, ecto (CD73)"	0.358	0.000
4925	NUCB2	nucleobindin 2	0.491	0.040
4929	NR4A2	"nuclear receptor subfamily 4, group A, member 2"	0.648	0.032
4938	OAS1	"2'-5'-oligoadenylate synthetase 1, 40/46kDa"	0.240	0.009
4940	OAS3	"2'-5'-oligoadenylate synthetase 3, 100kDa"	0.564	0.040
4957	ODF2	outer dense fiber of sperm tails 2	0.483	0.000
4973	OLR1	oxidized low density lipoprotein (lectin-like) receptor 1	0.524	0.003
4982	TNFRSF11B	"tumor necrosis factor receptor superfamily, member 11b"	0.491	0.005
4999	ORC2	"origin recognition complex, subunit 2"	0.820	0.001
5001	ORC5	"origin recognition complex, subunit 5"	0.687	0.019
5007	OSBP	oxysterol binding protein	0.598	0.028
5037	PEBP1	phosphatidylethanolamine binding protein 1	1.670	0.037
5048	PAFAH1B1	"platelet-activating factor acetylhydrolase 1b, regulatory subunit 1 (45kDa)"	0.830	0.022
5054	SERPINE1	"serpin peptidase inhibitor, clade E (nexin, plasminogen activator inhibitor type 1), member 1"	2.417	0.010
5058	PAK1	p21 protein (Cdc42/Rac)-activated kinase 1	1.135	0.020
5069	PAPPA	"pregnancy-associated plasma protein A, pappalysin 1"	0.303	0.012
5099	PCDH7	protocadherin 7	1.799	0.019
5122	PCSK1	proprotein convertase subtilisin/kexin type 1	0.240	0.005
5128	CDK17	cyclin-dependent kinase 17	0.686	0.035
5138	PDE2A	"phosphodiesterase 2A, cGMP-stimulated"	4.443	0.035
5139	PDE3A	"phosphodiesterase 3A, cGMP-inhibited"	0.553	0.002
5141	PDE4A	"phosphodiesterase 4A, cAMP-specific"	1.720	0.046
5142	PDE4B	"phosphodiesterase 4B, cAMP-specific"	0.765	0.020
5144	PDE4D	"phosphodiesterase 4D, cAMP-specific"	0.575	0.001
5154	PDGFA	platelet-derived growth factor alpha polypeptide	0.418	0.035
5163	PDK1	"pyruvate dehydrogenase kinase, isozyme 1"	0.613	0.008
5190	PEX6	peroxisomal biogenesis factor 6	3.930	0.016
5209	PFKFB3	"6-phosphofructo-2-kinase/fructose-2,6-biphosphatase 3"	1.598	0.046
5217	PFN2	profilin 2	1.949	0.002
5230	PGK1	phosphoglycerate kinase 1	0.692	0.004
5238	PGM3	phosphoglucomutase 3	0.350	0.000
5245	PHB	prohibitin	1.423	0.044
5257	PHKB	"phosphorylase kinase, beta"	0.662	0.014
5268	SERPINB5	"serpin peptidase inhibitor, clade B (ovalbumin), member 5"	0.683	0.003
5269	SERPINB6	"serpin peptidase inhibitor, clade B (ovalbumin), member 6"	0.610	0.047
5270	SERPINE2	"serpin peptidase inhibitor, clade E (nexin, plasminogen activator inhibitor type 1), member 2"	0.605	0.011
5277	PIGA	"phosphatidylinositol glycan anchor biosynthesis, class A"	0.585	0.017
5291	PIK3CB	"phosphatidylinositol-4,5-bisphosphate 3-kinase, catalytic subunit beta"	0.688	0.015
5298	PI4KB	"phosphatidylinositol 4-kinase, catalytic, beta"	1.816	0.022
5300	PIN1	"peptidylprolyl cis/trans isomerase, NIMA-interacting 1"	2.409	0.002
5321	PLA2G4A	"phospholipase A2, group IVA (cytosolic, calcium-dependent)"	0.565	0.023
5325	PLAGL1	pleiomorphic adenoma gene-like 1	0.521	0.007
5327	PLAT	"plasminogen activator, tissue"	0.485	0.027
5334	PLCL1	phospholipase C-like 1	0.607	0.038
5335	PLCG1	"phospholipase C, gamma 1"	1.719	0.004
5352	PLOD2	"procollagen-lysine, 2-oxoglutarate 5-dioxygenase 2"	0.593	0.027
5362	PLXNA2	plexin A2	0.615	0.009
5376	PMP22	peripheral myelin protein 22	0.611	0.003
5378	PMS1	PMS1 postmeiotic segregation increased 1 (S. cerevisiae)	0.555	0.047
5412	UBL3	ubiquitin-like 3	0.403	0.046
5429	POLH	"polymerase (DNA directed), eta"	0.454	0.031
5463	POU6F1	POU class 6 homeobox 1	0.000	0.000
5471	PPAT	phosphoribosyl pyrophosphate amidotransferase	0.463	0.005
5498	PPOX	protoporphyrinogen oxidase	3.093	0.032
5507	PPP1R3C	"protein phosphatase 1, regulatory subunit 3C"	0.411	0.023
5514	PPP1R10	"protein phosphatase 1, regulatory subunit 10"	0.728	0.026
5519	PPP2R1B	"protein phosphatase 2, regulatory subunit A, beta"	2.717	0.034
5521	PPP2R2B	"protein phosphatase 2, regulatory subunit B, beta"	2.264	0.021
5536	PPP5C	"protein phosphatase 5, catalytic subunit"	1.310	0.048
5562	PRKAA1	"protein kinase, AMP-activated, alpha 1 catalytic subunit"	1.763	0.027
5569	PKIA	"protein kinase (cAMP-dependent, catalytic) inhibitor alpha"	0.686	0.029
5591	PRKDC	"protein kinase, DNA-activated, catalytic polypeptide"	0.765	0.023
5599	MAPK8	mitogen-activated protein kinase 8	0.614	0.001
5601	MAPK9	mitogen-activated protein kinase 9	0.658	0.008
5611	DNAJC3	"DnaJ (Hsp40) homolog, subfamily C, member 3"	0.575	0.001
5654	HTRA1	HtrA serine peptidase 1	0.466	0.006
5689	PSMB1	"proteasome (prosome, macropain) subunit, beta type, 1"	1.359	0.049
5690	PSMB2	"proteasome (prosome, macropain) subunit, beta type, 2"	1.543	0.015
5714	PSMD8	"proteasome (prosome, macropain) 26S subunit, non-ATPase, 8"	1.725	0.016
5747	PTK2	PTK2 protein tyrosine kinase 2	0.700	0.012
5770	PTPN1	"protein tyrosine phosphatase, non-receptor type 1"	1.385	0.043
5792	PTPRF	"protein tyrosine phosphatase, receptor type, F"	1.827	0.046
5801	PTPRR	"protein tyrosine phosphatase, receptor type, R"	6.101	0.021
5824	PEX19	peroxisomal biogenesis factor 19	1.521	0.016
5859	QARS	glutaminyl-tRNA synthetase	1.543	0.039
5874	RAB27B	"RAB27B, member RAS oncogene family"	0.526	0.019
5879	RAC1	"ras-related C3 botulinum toxin substrate 1 (rho family, small GTP binding protein Rac1)"	1.205	0.007
5894	RAF1	v-raf-1 murine leukemia viral oncogene homolog 1	1.241	0.023
5906	RAP1A	"RAP1A, member of RAS oncogene family"	0.563	0.019
5912	RAP2B	"RAP2B, member of RAS oncogene family"	2.081	0.011
5918	RARRES1	retinoic acid receptor responder (tazarotene induced) 1	0.169	0.028
5922	RASA2	RAS p21 protein activator 2	0.713	0.025
5931	RBBP7	retinoblastoma binding protein 7	0.763	0.033
5932	RBBP8	retinoblastoma binding protein 8	0.240	0.000
5934	RBL2	retinoblastoma-like 2 (p130)	0.293	0.004
5947	RBP1	"retinol binding protein 1, cellular"	0.374	0.016
5954	RCN1	"reticulocalbin 1, EF-hand calcium binding domain"	0.555	0.029
5965	RECQL	RecQ protein-like (DNA helicase Q1-like)	0.669	0.022
5981	RFC1	"replication factor C (activator 1) 1, 145kDa"	0.534	0.011
6091	ROBO1	"roundabout, axon guidance receptor, homolog 1 (Drosophila)"	0.501	0.003
6124	RPL4	ribosomal protein L4	1.204	0.019
6130	RPL7A	ribosomal protein L7a	1.399	0.046
6160	RPL31	ribosomal protein L31	1.299	0.011
6164	RPL34	ribosomal protein L34	1.914	0.008
6168	RPL37A	ribosomal protein L37a	1.229	0.007
6169	RPL38	ribosomal protein L38	1.397	0.021
6173	RPL36A	ribosomal protein L36a	1.382	0.036
6188	RPS3	ribosomal protein S3	1.308	0.002
6191	RPS4X	"ribosomal protein S4, X-linked"	1.358	0.023
6202	RPS8	ribosomal protein S8	1.367	0.020
6205	RPS11	ribosomal protein S11	1.416	0.014
6207	RPS13	ribosomal protein S13	1.574	0.016
6208	RPS14	ribosomal protein S14	1.247	0.049
6228	RPS23	ribosomal protein S23	1.332	0.014
6231	RPS26	ribosomal protein S26	1.284	0.031
6233	RPS27A	ribosomal protein S27a	1.358	0.004
6238	RRBP1	ribosome binding protein 1 homolog 180kDa (dog)	0.733	0.004
6240	RRM1	ribonucleotide reductase M1	0.784	0.029
6241	RRM2	ribonucleotide reductase M2	0.713	0.008
6251	RSU1	Ras suppressor protein 1	1.353	0.042
6257	RXRB	"retinoid X receptor, beta"	0.161	0.019
6293	VPS52	vacuolar protein sorting 52 homolog (S. cerevisiae)	1.789	0.045
6303	SAT1	spermidine/spermine N1-acetyltransferase 1	1.618	0.005
6341	SCO1	SCO cytochrome oxidase deficient homolog 1 (yeast)	1.554	0.012
6347	CCL2	chemokine (C-C motif) ligand 2	1.705	0.000
6354	CCL7	chemokine (C-C motif) ligand 7	2.090	0.033
6355	CCL8	chemokine (C-C motif) ligand 8	11.669	0.004
6385	SDC4	syndecan 4	0.695	0.029
6386	SDCBP	syndecan binding protein (syntenin)	0.726	0.016
6392	SDHD	"succinate dehydrogenase complex, subunit D, integral membrane protein"	0.331	0.037
6400	SEL1L	sel-1 suppressor of lin-12-like (C. elegans)	0.550	0.002
6430	SRSF5	serine/arginine-rich splicing factor 5	0.488	0.005
6431	SRSF6	serine/arginine-rich splicing factor 6	0.736	0.022
6447	SCG5	secretogranin V (7B2 protein)	0.422	0.035
6491	STIL	SCL/TAL1 interrupting locus	0.572	0.025
6495	SIX1	SIX homeobox 1	6.206	0.002
6498	SKIL	SKI-like oncogene	0.540	0.026
6509	SLC1A4	"solute carrier family 1 (glutamate/neutral amino acid transporter), member 4"	0.470	0.044
6515	SLC2A3	"solute carrier family 2 (facilitated glucose transporter), member 3"	1.228	0.047
6548	SLC9A1	"solute carrier family 9, subfamily A (NHE1, cation proton antiporter 1), member 1"	2.439	0.026
6549	SLC9A2	"solute carrier family 9, subfamily A (NHE2, cation proton antiporter 2), member 2"	2.365	0.010
6574	SLC20A1	"solute carrier family 20 (phosphate transporter), member 1"	0.720	0.004
6581	SLC22A3	"solute carrier family 22 (extraneuronal monoamine transporter), member 3"	0.472	0.007
6590	SLPI	secretory leukocyte peptidase inhibitor	0.539	0.028
6598	SMARCB1	"SWI/SNF related, matrix associated, actin dependent regulator of chromatin, subfamily b, member 1"	1.244	0.010
6605	SMARCE1	"SWI/SNF related, matrix associated, actin dependent regulator of chromatin, subfamily e, member 1"	0.725	0.038
6613	SUMO2	SMT3 suppressor of mif two 3 homolog 2 (S. cerevisiae)	0.576	0.008
6616	SNAP25	"synaptosomal-associated protein, 25kDa"	0.491	0.015
6623	SNCG	"synuclein, gamma (breast cancer-specific protein 1)"	1.956	0.010
6646	SOAT1	sterol O-acyltransferase 1	0.679	0.045
6648	SOD2	"superoxide dismutase 2, mitochondrial"	0.625	0.001
6662	SOX9	SRY (sex determining region Y)-box 9	0.630	0.001
6687	SPG7	spastic paraplegia 7 (pure and complicated autosomal recessive)	1.904	0.048
6695	SPOCK1	"sparc/osteonectin, cwcv and kazal-like domains proteoglycan (testican) 1"	0.680	0.012
6713	SQLE	squalene epoxidase	1.212	0.048
6715	SRD5A1	"steroid-5-alpha-reductase, alpha polypeptide 1 (3-oxo-5 alpha-steroid delta 4-dehydrogenase alpha 1)"	1.714	0.030
6732	SRPK1	SRSF protein kinase 1	0.710	0.044
6745	SSR1	"signal sequence receptor, alpha"	0.671	0.040
6751	SSTR1	somatostatin receptor 1	1.783	0.041
6769	STAC	SH3 and cysteine rich domain	1.652	0.004
6782	HSPA13	"heat shock protein 70kDa family, member 13"	0.698	0.024
6792	CDKL5	cyclin-dependent kinase-like 5	0.348	0.029
6814	STXBP3	syntaxin binding protein 3	0.532	0.020
6818	SULT1A3	"sulfotransferase family, cytosolic, 1A, phenol-preferring, member 3"	0.130	0.014
6830	SUPT6H	suppressor of Ty 6 homolog (S. cerevisiae)	0.751	0.044
6832	SUPV3L1	"suppressor of var1, 3-like 1 (S. cerevisiae)"	1.311	0.049
6868	ADAM17	ADAM metallopeptidase domain 17	0.519	0.028
6885	MAP3K7	mitogen-activated protein kinase kinase kinase 7	0.573	0.035
6905	TBCE	tubulin folding cofactor E	0.559	0.022
6934	TCF7L2	"transcription factor 7-like 2 (T-cell specific, HMG-box)"	0.573	0.013
6938	TCF12	transcription factor 12	0.759	0.025
6945	MLX	MAX-like protein X	1.473	0.038
7003	TEAD1	TEA domain family member 1 (SV40 transcriptional enhancer factor)	0.775	0.044
7026	NR2F2	"nuclear receptor subfamily 2, group F, member 2"	1.373	0.003
7035	TFPI	tissue factor pathway inhibitor (lipoprotein-associated coagulation inhibitor)	0.466	0.012
7043	TGFB3	"transforming growth factor, beta 3"	0.499	0.000
7052	TGM2	"transglutaminase 2 (C polypeptide, protein-glutamine-gamma-glutamyltransferase)"	0.656	0.017
7057	THBS1	thrombospondin 1	1.574	0.003
7078	TIMP3	TIMP metallopeptidase inhibitor 3	0.739	0.017
7099	TLR4	toll-like receptor 4	0.707	0.003
7107	GPR137B	G protein-coupled receptor 137B	1.908	0.017
7112	TMPO	thymopoietin	0.721	0.000
7153	TOP2A	topoisomerase (DNA) II alpha 170kDa	0.476	0.037
7170	TPM3	tropomyosin 3	0.766	0.036
7172	TPMT	thiopurine S-methyltransferase	0.403	0.021
7174	TPP2	tripeptidyl peptidase II	0.671	0.047
7182	NR2C2	"nuclear receptor subfamily 2, group C, member 2"	0.638	0.007
7187	TRAF3	TNF receptor-associated factor 3	0.575	0.006
7203	CCT3	"chaperonin containing TCP1, subunit 3 (gamma)"	1.190	0.002
7275	TUB	tubby homolog (mouse)	1.741	0.031
7291	TWIST1	twist homolog 1 (Drosophila)	1.920	0.042
7324	UBE2E1	ubiquitin-conjugating enzyme E2E 1	1.434	0.027
7325	UBE2E2	ubiquitin-conjugating enzyme E2E 2	1.810	0.020
7328	UBE2H	ubiquitin-conjugating enzyme E2H	0.448	0.000
7335	UBE2V1	ubiquitin-conjugating enzyme E2 variant 1	1.258	0.028
7342	UBP1	upstream binding protein 1 (LBP-1a)	1.303	0.033
7357	UGCG	UDP-glucose ceramide glucosyltransferase	1.678	0.018
7358	UGDH	UDP-glucose 6-dehydrogenase	0.733	0.027
7368	UGT8	UDP glycosyltransferase 8	0.519	0.007
7373	COL14A1	"collagen, type XIV, alpha 1"	0.659	0.025
7389	UROD	uroporphyrinogen decarboxylase	1.788	0.010
7390	UROS	uroporphyrinogen III synthase	0.370	0.010
7410	VAV2	vav 2 guanine nucleotide exchange factor	0.822	0.029
7414	VCL	vinculin	0.865	0.020
7415	VCP	valosin containing protein	0.792	0.033
7417	VDAC2	voltage-dependent anion channel 2	1.182	0.029
7422	VEGFA	vascular endothelial growth factor A	0.749	0.007
7425	VGF	VGF nerve growth factor inducible	8.775	0.023
7428	VHL	"von Hippel-Lindau tumor suppressor, E3 ubiquitin protein ligase"	0.742	0.024
7430	EZR	ezrin	0.780	0.041
7433	VIPR1	vasoactive intestinal peptide receptor 1	4.228	0.048
7453	WARS	tryptophanyl-tRNA synthetase	0.622	0.011
7456	WIPF1	"WAS/WASL interacting protein family, member 1"	0.598	0.013
7474	WNT5A	"wingless-type MMTV integration site family, member 5A"	0.521	0.008
7480	WNT10B	"wingless-type MMTV integration site family, member 10B"	3.900	0.022
7525	YES1	v-yes-1 Yamaguchi sarcoma viral oncogene homolog 1	0.659	0.005
7529	YWHAB	"tyrosine 3-monooxygenase/tryptophan 5-monooxygenase activation protein, beta polypeptide"	0.607	0.010
7532	YWHAG	"tyrosine 3-monooxygenase/tryptophan 5-monooxygenase activation protein, gamma polypeptide"	1.273	0.012
7570	ZNF22	zinc finger protein 22	0.752	0.026
7586	ZKSCAN1	zinc finger with KRAB and SCAN domains 1	0.496	0.008
7587	ZNF37A	zinc finger protein 37A	0.411	0.026
7637	ZNF84	zinc finger protein 84	0.288	0.019
7692	ZNF133	zinc finger protein 133	0.259	0.031
7695	ZNF136	zinc finger protein 136	1.848	0.040
7705	ZNF146	zinc finger protein 146	0.453	0.008
7706	TRIM25	tripartite motif containing 25	1.265	0.020
7737	RNF113A	ring finger protein 113A	0.506	0.047
7781	SLC30A3	"solute carrier family 30 (zinc transporter), member 3"	inf.	0.001
7803	PTP4A1	"protein tyrosine phosphatase type IVA, member 1"	0.749	0.039
7804	LRP8	"low density lipoprotein receptor-related protein 8, apolipoprotein e receptor"	0.663	0.049
7818	DAP3	death associated protein 3	0.760	0.046
7846	TUBA1A	"tubulin, alpha 1a"	3.806	0.033
7851	MALL	"mal, T-cell differentiation protein-like"	0.584	0.026
7852	CXCR4	chemokine (C-X-C motif) receptor 4	0.757	0.033
7855	FZD5	frizzled family receptor 5	1.871	0.050
7873	MANF	mesencephalic astrocyte-derived neurotrophic factor	0.704	0.033
7879	RAB7A	"RAB7A, member RAS oncogene family"	1.405	0.019
7915	ALDH5A1	"aldehyde dehydrogenase 5 family, member A1"	2.196	0.042
7917	BAG6	BCL2-associated athanogene 6	3.069	0.042
7942	TFEB	transcription factor EB	inf.	0.019
7982	ST7	suppression of tumorigenicity 7	1.477	0.046
8028	MLLT10	"myeloid/lymphoid or mixed-lineage leukemia (trithorax homolog, Drosophila); translocated to, 10"	1.297	0.045
8030	CCDC6	coiled-coil domain containing 6	1.339	0.009
8038	ADAM12	ADAM metallopeptidase domain 12	0.265	0.001
8073	PTP4A2	"protein tyrosine phosphatase type IVA, member 2"	0.498	0.000
8091	HMGA2	high mobility group AT-hook 2	2.671	0.008
8123	PAR5	Prader-Willi/Angelman syndrome-5	1.701	0.018
8208	CHAF1B	"chromatin assembly factor 1, subunit B (p60)"	0.540	0.001
8237	USP11	ubiquitin specific peptidase 11	0.801	0.015
8349	HIST2H2BE	"histone cluster 2, H2be"	3.575	0.034
8394	PIP5K1A	"phosphatidylinositol-4-phosphate 5-kinase, type I, alpha"	1.543	0.001
8404	SPARCL1	SPARC-like 1 (hevin)	0.350	0.039
8406	SRPX	"sushi-repeat containing protein, X-linked"	7.150	0.025
8417	STX7	syntaxin 7	4.798	0.001
8438	RAD54L	RAD54-like (S. cerevisiae)	1.748	0.040
8449	DHX16	DEAH (Asp-Glu-Ala-His) box polypeptide 16	2.367	0.012
8480	RAE1	RAE1 RNA export 1 homolog (S. pombe)	1.520	0.012
8503	PIK3R3	"phosphoinositide-3-kinase, regulatory subunit 3 (gamma)"	0.469	0.006
8545	CGGBP1	CGG triplet repeat binding protein 1	0.801	0.049
8555	CDC14B	CDC14 cell division cycle 14 homolog B (S. cerevisiae)	0.580	0.022
8568	RRP1	ribosomal RNA processing 1 homolog (S. cerevisiae)	1.401	0.044
8604	SLC25A12	"solute carrier family 25 (aspartate/glutamate carrier), member 12"	2.154	0.049
8614	STC2	stanniocalcin 2	0.743	0.049
8615	USO1	USO1 vesicle docking protein homolog (yeast)	0.443	0.007
8624	PSMG1	"proteasome (prosome, macropain) assembly chaperone 1"	0.873	0.044
8654	PDE5A	"phosphodiesterase 5A, cGMP-specific"	3.433	0.010
8655	DYNLL1	"dynein, light chain, LC8-type 1"	1.402	0.022
8662	EIF3B	"eukaryotic translation initiation factor 3, subunit B"	1.408	0.004
8665	EIF3F	"eukaryotic translation initiation factor 3, subunit F"	2.048	0.025
8675	STX16	syntaxin 16	0.834	0.037
8697	CDC23	cell division cycle 23 homolog (S. cerevisiae)	1.562	0.037
8704	B4GALT2	"UDP-Gal:betaGlcNAc beta 1,4- galactosyltransferase, polypeptide 2"	2.014	0.012
8714	ABCC3	"ATP-binding cassette, sub-family C (CFTR/MRP), member 3"	0.231	0.009
8720	MBTPS1	"membrane-bound transcription factor peptidase, site 1"	1.533	0.015
8723	SNX4	sorting nexin 4	0.504	0.002
8727	CTNNAL1	"catenin (cadherin-associated protein), alpha-like 1"	0.685	0.025
8777	MPDZ	multiple PDZ domain protein	0.800	0.041
8796	SCEL	sciellin	0.000	0.045
8801	SUCLG2	"succinate-CoA ligase, GDP-forming, beta subunit"	0.377	0.003
8815	BANF1	barrier to autointegration factor 1	2.036	0.017
8826	IQGAP1	IQ motif containing GTPase activating protein 1	0.636	0.022
8829	NRP1	neuropilin 1	0.733	0.043
8837	CFLAR	CASP8 and FADD-like apoptosis regulator	0.664	0.030
8840	WISP1	WNT1 inducible signaling pathway protein 1	0.000	0.044
8848	TSC22D1	"TSC22 domain family, member 1"	0.618	0.001
8853	ASAP2	"ArfGAP with SH3 domain, ankyrin repeat and PH domain 2"	0.684	0.022
8883	NAE1	NEDD8 activating enzyme E1 subunit 1	0.555	0.032
8897	MTMR3	myotubularin related protein 3	1.416	0.017
8939	FUBP3	far upstream element (FUSE) binding protein 3	0.775	0.005
8942	KYNU	kynureninase	0.773	0.036
8975	USP13	ubiquitin specific peptidase 13 (isopeptidase T-3)	0.487	0.020
8976	WASL	Wiskott-Aldrich syndrome-like	0.439	0.008
8994	LIMD1	LIM domains containing 1	1.482	0.042
9014	TAF1B	"TATA box binding protein (TBP)-associated factor, RNA polymerase I, B, 63kDa"	0.516	0.029
9019	MPZL1	myelin protein zero-like 1	1.250	0.001
9053	MAP7	microtubule-associated protein 7	0.661	0.023
9064	MAP3K6	mitogen-activated protein kinase kinase kinase 6	2.750	0.033
9066	SYT7	synaptotagmin VII	0.427	0.033
9076	CLDN1	claudin 1	0.439	0.007
9114	ATP6V0D1	"ATPase, H+ transporting, lysosomal 38kDa, V0 subunit d1"	2.052	0.034
9118	INA	"internexin neuronal intermediate filament protein, alpha"	2.252	0.024
9120	SLC16A6	"solute carrier family 16, member 6 (monocarboxylic acid transporter 7)"	0.371	0.011
9125	RQCD1	RCD1 required for cell differentiation1 homolog (S. pombe)	1.750	0.024
9134	CCNE2	cyclin E2	0.539	0.022
9147	NEMF	nuclear export mediator factor	0.325	0.000
9169	SCAF11	SR-related CTD-associated factor 11	0.567	0.026
9180	OSMR	oncostatin M receptor	0.655	0.002
9189	ZBED1	"zinc finger, BED-type containing 1"	0.719	0.047
9201	DCLK1	doublecortin-like kinase 1	0.343	0.018
9230	RAB11B	"RAB11B, member RAS oncogene family"	1.663	0.034
9232	PTTG1	pituitary tumor-transforming 1	1.987	0.004
9241	NOG	noggin	2.390	0.004
9261	MAPKAPK2	mitogen-activated protein kinase-activated protein kinase 2	0.682	0.030
9263	STK17A	serine/threonine kinase 17a	0.780	0.033
9276	COPB2	"coatomer protein complex, subunit beta 2 (beta prime)"	0.410	0.004
9306	SOCS6	suppressor of cytokine signaling 6	0.603	0.004
9308	CD83	CD83 molecule	0.409	0.000
9322	TRIP10	thyroid hormone receptor interactor 10	1.451	0.037
9340	GLP2R	glucagon-like peptide 2 receptor	0.349	0.000
9343	EFTUD2	elongation factor Tu GTP binding domain containing 2	1.465	0.046
9354	UBE4A	ubiquitination factor E4A	0.599	0.024
9358	ITGBL1	"integrin, beta-like 1 (with EGF-like repeat domains)"	0.185	0.042
9361	LONP1	"lon peptidase 1, mitochondrial"	1.900	0.046
9382	COG1	component of oligomeric golgi complex 1	1.728	0.047
9406	ZRANB2	"zinc finger, RAN-binding domain containing 2"	0.672	0.039
9412	MED21	mediator complex subunit 21	2.122	0.021
9413	FAM189A2	"family with sequence similarity 189, member A2"	5.434	0.005
9422	ZNF264	zinc finger protein 264	0.514	0.014
9451	EIF2AK3	eukaryotic translation initiation factor 2-alpha kinase 3	0.642	0.003
9482	STX8	syntaxin 8	0.292	0.045
9493	KIF23	kinesin family member 23	0.629	0.041
9510	ADAMTS1	"ADAM metallopeptidase with thrombospondin type 1 motif, 1"	1.484	0.037
9516	LITAF	lipopolysaccharide-induced TNF factor	1.634	0.016
9519	TBPL1	TBP-like 1	1.533	0.000
9520	NPEPPS	aminopeptidase puromycin sensitive	1.197	0.032
9529	BAG5	BCL2-associated athanogene 5	0.750	0.050
9531	BAG3	BCL2-associated athanogene 3	1.404	0.014
9532	BAG2	BCL2-associated athanogene 2	1.723	0.026
9556	C14orf2	chromosome 14 open reading frame 2	1.568	0.036
9557	CHD1L	chromodomain helicase DNA binding protein 1-like	0.660	0.029
9583	ENTPD4	ectonucleoside triphosphate diphosphohydrolase 4	1.262	0.048
9615	GDA	guanine deaminase	2.123	0.007
9653	HS2ST1	heparan sulfate 2-O-sulfotransferase 1	0.588	0.035
9657	IQCB1	IQ motif containing B1	0.575	0.009
9667	SAFB2	scaffold attachment factor B2	0.626	0.040
9674	KIAA0040	KIAA0040	0.362	0.000
9689	BZW1	basic leucine zipper and W2 domains 1	0.508	0.005
9695	EDEM1	"ER degradation enhancer, mannosidase alpha-like 1"	0.755	0.048
9709	HERPUD1	"homocysteine-inducible, endoplasmic reticulum stress-inducible, ubiquitin-like domain member 1"	0.806	0.011
9735	KNTC1	kinetochore associated 1	0.436	0.013
9749	PHACTR2	phosphatase and actin regulator 2	0.695	0.025
9760	TOX	thymocyte selection-associated high mobility group box	2.165	0.043
9761	MLEC	malectin	0.628	0.035
9775	EIF4A3	eukaryotic translation initiation factor 4A3	1.188	0.032
9788	MTSS1	metastasis suppressor 1	0.502	0.015
9791	PTDSS1	phosphatidylserine synthase 1	1.332	0.037
9804	TOMM20	translocase of outer mitochondrial membrane 20 homolog (yeast)	1.702	0.000
9805	SCRN1	secernin 1	2.125	0.010
9818	NUPL1	nucleoporin like 1	0.499	0.010
9847	KIAA0528	KIAA0528	0.689	0.040
9859	CEP170	centrosomal protein 170kDa	0.602	0.019
9860	LRIG2	leucine-rich repeats and immunoglobulin-like domains 2	1.421	0.019
9867	PJA2	"praja ring finger 2, E3 ubiquitin protein ligase"	0.671	0.035
9881	TRANK1	tetratricopeptide repeat and ankyrin repeat containing 1	0.499	0.034
9882	TBC1D4	"TBC1 domain family, member 4"	1.525	0.034
9885	OSBPL2	oxysterol binding protein-like 2	0.416	0.010
9891	NUAK1	"NUAK family, SNF1-like kinase, 1"	1.648	0.050
9898	UBAP2L	ubiquitin associated protein 2-like	1.260	0.020
9918	NCAPD2	"non-SMC condensin I complex, subunit D2"	1.139	0.040
9921	RNF10	ring finger protein 10	1.505	0.025
9926	LPGAT1	lysophosphatidylglycerol acyltransferase 1	0.621	0.034
9928	KIF14	kinesin family member 14	0.513	0.014
9941	EXOG	"endo/exonuclease (5'-3'), endonuclease G-like"	0.545	0.034
9942	XYLB	xylulokinase homolog (H. influenzae)	0.168	0.030
9943	OXSR1	oxidative-stress responsive 1	0.656	0.042
9945	GFPT2	glutamine-fructose-6-phosphate transaminase 2	0.501	0.000
9984	THOC1	THO complex 1	0.480	0.010
9994	CASP8AP2	caspase 8 associated protein 2	0.447	0.026
10005	ACOT8	acyl-CoA thioesterase 8	1.781	0.040
10007	GNPDA1	glucosamine-6-phosphate deaminase 1	1.554	0.034
10010	TANK	TRAF family member-associated NFKB activator	0.409	0.011
10016	PDCD6	programmed cell death 6	1.628	0.014
10024	TROAP	trophinin associated protein (tastin)	2.471	0.032
10048	RANBP9	RAN binding protein 9	0.595	0.008
10055	SAE1	SUMO1 activating enzyme subunit 1	1.341	0.024
10060	ABCC9	"ATP-binding cassette, sub-family C (CFTR/MRP), member 9"	0.381	0.017
10085	EDIL3	EGF-like repeats and discoidin I-like domains 3	0.304	0.000
10097	ACTR2	ARP2 actin-related protein 2 homolog (yeast)	0.526	0.000
10099	TSPAN3	tetraspanin 3	0.838	0.007
10113	PREB	prolactin regulatory element binding	1.555	0.042
10121	ACTR1A	"ARP1 actin-related protein 1 homolog A, centractin alpha (yeast)"	1.594	0.041
10130	PDIA6	"protein disulfide isomerase family A, member 6"	0.643	0.011
10144	FAM13A	"family with sequence similarity 13, member A"	2.766	0.031
10147	SUGP2	SURP and G patch domain containing 2	1.880	0.008
10150	MBNL2	muscleblind-like splicing regulator 2	0.439	0.023
10197	PSME3	"proteasome (prosome, macropain) activator subunit 3 (PA28 gamma; Ki)"	1.310	0.033
10198	MPHOSPH9	M-phase phosphoprotein 9	0.458	0.000
10206	TRIM13	tripartite motif containing 13	0.477	0.030
10221	TRIB1	tribbles homolog 1 (Drosophila)	0.817	0.030
10228	STX6	syntaxin 6	0.571	0.002
10250	SRRM1	serine/arginine repetitive matrix 1	0.722	0.005
10251	SPRY3	sprouty homolog 3 (Drosophila)	0.000	0.038
10308	ZNF267	zinc finger protein 267	0.449	0.012
10309	CCNO	cyclin O	3.245	0.040
10311	DSCR3	Down syndrome critical region gene 3	1.505	0.011
10314	LANCL1	LanC lantibiotic synthetase component C-like 1 (bacterial)	0.476	0.008
10318	TNIP1	TNFAIP3 interacting protein 1	0.584	0.021
10327	AKR1A1	"aldo-keto reductase family 1, member A1 (aldehyde reductase)"	2.126	0.031
10384	BTN3A3	"butyrophilin, subfamily 3, member A3"	2.350	0.038
10385	BTN2A2	"butyrophilin, subfamily 2, member A2"	0.443	0.049
10389	SCML2	sex comb on midleg-like 2 (Drosophila)	2.826	0.000
10403	NDC80	NDC80 kinetochore complex component homolog (S. cerevisiae)	0.282	0.001
10409	BASP1	"brain abundant, membrane attached signal protein 1"	0.838	0.035
10457	GPNMB	glycoprotein (transmembrane) nmb	7.557	0.019
10484	SEC23A	Sec23 homolog A (S. cerevisiae)	0.468	0.030
10491	CRTAP	cartilage associated protein	1.138	0.008
10497	UNC13B	unc-13 homolog B (C. elegans)	1.147	0.042
10512	SEMA3C	"sema domain, immunoglobulin domain (Ig), short basic domain, secreted, (semaphorin) 3C"	0.634	0.005
10516	FBLN5	fibulin 5	0.542	0.015
10525	HYOU1	hypoxia up-regulated 1	0.752	0.017
10531	PITRM1	pitrilysin metallopeptidase 1	0.635	0.009
10539	GLRX3	glutaredoxin 3	0.697	0.049
10540	DCTN2	dynactin 2 (p50)	1.499	0.049
10553	HTATIP2	"HIV-1 Tat interactive protein 2, 30kDa"	0.684	0.005
10560	SLC19A2	"solute carrier family 19 (thiamine transporter), member 2"	0.851	0.009
10565	ARFGEF1	ADP-ribosylation factor guanine nucleotide-exchange factor 1 (brefeldin A-inhibited)	0.532	0.041
10569	SLU7	SLU7 splicing factor homolog (S. cerevisiae)	0.669	0.045
10573	MRPL28	mitochondrial ribosomal protein L28	1.670	0.025
10577	NPC2	"Niemann-Pick disease, type C2"	1.284	0.050
10598	AHSA1	"AHA1, activator of heat shock 90kDa protein ATPase homolog 1 (yeast)"	1.212	0.039
10606	PAICS	"phosphoribosylaminoimidazole carboxylase, phosphoribosylaminoimidazole succinocarboxamide synthetase"	1.267	0.010
10613	ERLIN1	ER lipid raft associated 1	0.691	0.010
10625	IVNS1ABP	influenza virus NS1A binding protein	0.556	0.023
10626	TRIM16	tripartite motif containing 16	1.871	0.020
10627	MYL12A	"myosin, light chain 12A, regulatory, non-sarcomeric"	0.468	0.011
10632	ATP5L	"ATP synthase, H+ transporting, mitochondrial Fo complex, subunit G"	1.762	0.035
10642	IGF2BP1	insulin-like growth factor 2 mRNA binding protein 1	1.433	0.034
10681	GNB5	"guanine nucleotide binding protein (G protein), beta 5"	0.567	0.005
10683	DLL3	delta-like 3 (Drosophila)	inf.	0.004
10713	USP39	ubiquitin specific peptidase 39	1.508	0.012
10730	YME1L1	YME1-like 1 (S. cerevisiae)	0.619	0.013
10769	PLK2	polo-like kinase 2	1.464	0.002
10778	ZNF271	zinc finger protein 271	0.460	0.006
10781	ZNF266	zinc finger protein 266	0.527	0.008
10788	IQGAP2	IQ motif containing GTPase activating protein 2	0.606	0.041
10802	SEC24A	"SEC24 family, member A (S. cerevisiae)"	0.828	0.033
10849	CD3EAP	"CD3e molecule, epsilon associated protein"	2.352	0.026
10856	RUVBL2	RuvB-like 2 (E. coli)	1.472	0.029
10884	MRPS30	mitochondrial ribosomal protein S30	1.682	0.010
10902	BRD8	bromodomain containing 8	0.633	0.041
10956	OS9	"osteosarcoma amplified 9, endoplasmic reticulum lectin"	0.756	0.040
10964	IFI44L	interferon-induced protein 44-like	0.430	0.015
10998	SLC27A5	"solute carrier family 27 (fatty acid transporter), member 5"	3.571	0.004
11001	SLC27A2	"solute carrier family 27 (fatty acid transporter), member 2"	0.471	0.015
11009	IL24	interleukin 24	7.778	0.041
11010	GLIPR1	GLI pathogenesis-related 1	1.455	0.045
11031	RAB31	"RAB31, member RAS oncogene family"	0.672	0.008
11046	SLC35D2	"solute carrier family 35, member D2"	0.116	0.011
11056	DDX52	DEAD (Asp-Glu-Ala-Asp) box polypeptide 52	0.630	0.021
11057	ABHD2	abhydrolase domain containing 2	0.320	0.001
11091	WDR5	WD repeat domain 5	1.430	0.028
11108	PRDM4	PR domain containing 4	1.464	0.029
11112	HIBADH	3-hydroxyisobutyrate dehydrogenase	0.597	0.001
11157	LSM6	"LSM6 homolog, U6 small nuclear RNA associated (S. cerevisiae)"	0.585	0.037
11160	ERLIN2	ER lipid raft associated 2	0.388	0.025
11167	FSTL1	follistatin-like 1	0.339	0.000
11188	NISCH	nischarin	1.546	0.016
11212	PROSC	proline synthetase co-transcribed homolog (bacterial)	0.388	0.046
11214	AKAP13	A kinase (PRKA) anchor protein 13	0.724	0.017
11261	CHP1	calcineurin-like EF hand protein 1	1.364	0.030
11285	B4GALT7	"xylosylprotein beta 1,4-galactosyltransferase, polypeptide 7"	3.419	0.044
11325	DDX42	DEAD (Asp-Glu-Ala-Asp) box polypeptide 42	0.704	0.016
11328	FKBP9	"FK506 binding protein 9, 63 kDa"	0.694	0.014
11331	PHB2	prohibitin 2	2.027	0.028
11344	TWF2	"twinfilin, actin-binding protein, homolog 2 (Drosophila)"	2.670	0.018
22820	COPG1	"coatomer protein complex, subunit gamma 1"	0.801	0.022
22822	PHLDA1	"pleckstrin homology-like domain, family A, member 1"	0.604	0.000
22828	SCAF8	SR-related CTD-associated factor 8	0.831	0.020
22850	ADNP2	ADNP homeobox 2	1.595	0.038
22856	CHSY1	chondroitin sulfate synthase 1	0.550	0.000
22861	NLRP1	"NLR family, pyrin domain containing 1"	0.460	0.021
22862	FNDC3A	fibronectin type III domain containing 3A	0.349	0.004
22889	KIAA0907	KIAA0907	1.357	0.012
22893	BAHD1	bromo adjacent homology domain containing 1	1.812	0.010
22898	DENND3	DENN/MADD domain containing 3	0.510	0.019
22921	MSRB2	methionine sulfoxide reductase B2	0.477	0.001
22934	RPIA	ribose 5-phosphate isomerase A	1.501	0.029
22974	TPX2	"TPX2, microtubule-associated, homolog (Xenopus laevis)"	0.788	0.043
22998	LIMCH1	LIM and calponin homology domains 1	0.421	0.005
23013	SPEN	"spen homolog, transcriptional regulator (Drosophila)"	1.308	0.009
23020	SNRNP200	small nuclear ribonucleoprotein 200kDa (U5)	1.232	0.004
23023	TMCC1	transmembrane and coiled-coil domain family 1	2.914	0.041
23025	UNC13A	unc-13 homolog A (C. elegans)	4.027	0.004
23037	PDZD2	PDZ domain containing 2	0.706	0.006
23064	SETX	senataxin	0.589	0.028
23132	RAD54L2	RAD54-like 2 (S. cerevisiae)	1.576	0.017
23133	PHF8	PHD finger protein 8	1.747	0.049
23154	NCDN	neurochondrin	2.575	0.043
23167	EFR3A	EFR3 homolog A (S. cerevisiae)	0.577	0.012
23171	GPD1L	glycerol-3-phosphate dehydrogenase 1-like	0.232	0.039
23176	42986	septin 8	0.770	0.035
23184	MESDC2	mesoderm development candidate 2	0.497	0.005
23186	RCOR1	REST corepressor 1	0.826	0.018
23203	PMPCA	peptidase (mitochondrial processing) alpha	1.219	0.024
23204	ARL6IP1	ADP-ribosylation factor-like 6 interacting protein 1	0.432	0.006
23210	JMJD6	jumonji domain containing 6	1.607	0.028
23236	PLCB1	"phospholipase C, beta 1 (phosphoinositide-specific)"	0.551	0.014
23239	PHLPP1	PH domain and leucine rich repeat protein phosphatase 1	1.754	0.013
23255	SOGA2	SOGA family member 2	1.688	0.027
23258	DENND5A	DENN/MADD domain containing 5A	0.748	0.043
23272	FAM208A	"family with sequence similarity 208, member A"	0.615	0.003
23274	CLEC16A	"C-type lectin domain family 16, member A"	1.707	0.014
23291	FBXW11	F-box and WD repeat domain containing 11	0.674	0.005
23294	ANKS1A	ankyrin repeat and sterile alpha motif domain containing 1A	0.720	0.036
23301	EHBP1	EH domain binding protein 1	0.587	0.012
23310	NCAPD3	"non-SMC condensin II complex, subunit D3"	0.627	0.000
23338	PHF15	PHD finger protein 15	1.750	0.028
23341	DNAJC16	"DnaJ (Hsp40) homolog, subfamily C, member 16"	0.523	0.012
23353	SUN1	Sad1 and UNC84 domain containing 1	0.874	0.042
23376	UFL1	UFM1-specific ligase 1	0.474	0.008
23404	EXOSC2	exosome component 2	0.620	0.015
23412	COMMD3	COMM domain containing 3	0.622	0.047
23510	KCTD2	potassium channel tetramerisation domain containing 2	1.549	0.034
23518	R3HDM1	R3H domain containing 1	0.461	0.029
23521	RPL13A	ribosomal protein L13a	2.166	0.001
23532	PRAME	preferentially expressed antigen in melanoma	2.585	0.005
23534	TNPO3	transportin 3	0.622	0.014
23536	ADAT1	"adenosine deaminase, tRNA-specific 1"	0.372	0.040
23542	MAPK8IP2	mitogen-activated protein kinase 8 interacting protein 2	inf.	0.031
23543	RBFOX2	"RNA binding protein, fox-1 homolog (C. elegans) 2"	1.226	0.048
23556	PIGN	"phosphatidylinositol glycan anchor biosynthesis, class N"	0.534	0.009
23560	GTPBP4	GTP binding protein 4	0.679	0.047
23585	TMEM50A	transmembrane protein 50A	0.469	0.011
23586	DDX58	DEAD (Asp-Glu-Ala-Asp) box polypeptide 58	0.576	0.025
23642	SNHG1	small nucleolar RNA host gene 1 (non-protein coding)	1.478	0.036
23645	PPP1R15A	"protein phosphatase 1, regulatory subunit 15A"	1.099	0.028
23670	TMEM2	transmembrane protein 2	1.188	0.043
23677	SH3BP4	SH3-domain binding protein 4	1.825	0.012
23705	CADM1	cell adhesion molecule 1	0.201	0.050
23741	EID1	EP300 interacting inhibitor of differentiation 1	0.813	0.023
23786	BCL2L13	BCL2-like 13 (apoptosis facilitator)	0.719	0.020
23788	MTCH2	mitochondrial carrier 2	1.138	0.015
25792	CIZ1	CDKN1A interacting zinc finger protein 1	1.690	0.028
25814	ATXN10	ataxin 10	0.509	0.009
25836	NIPBL	Nipped-B homolog (Drosophila)	0.567	0.022
25843	MOB4	"MOB family member 4, phocein"	0.586	0.003
25853	DCAF12	DDB1 and CUL4 associated factor 12	1.255	0.037
25913	POT1	protection of telomeres 1 homolog (S. pombe)	0.472	0.030
25914	RTTN	rotatin	0.555	0.013
25915	NDUFAF3	"NADH dehydrogenase (ubiquinone) complex I, assembly factor 3"	1.730	0.011
25925	ZNF521	zinc finger protein 521	1.871	0.045
25939	SAMHD1	SAM domain and HD domain 1	1.261	0.007
25940	FAM98A	"family with sequence similarity 98, member A"	1.463	0.022
25948	KBTBD2	kelch repeat and BTB (POZ) domain containing 2	0.608	0.007
25962	KIAA1429	KIAA1429	0.800	0.009
25970	SH2B1	SH2B adaptor protein 1	2.514	0.027
26010	SPATS2L	"spermatogenesis associated, serine-rich 2-like"	0.740	0.049
26050	SLITRK5	"SLIT and NTRK-like family, member 5"	3.856	0.021
26088	GGA1	"golgi-associated, gamma adaptin ear containing, ARF binding protein 1"	2.315	0.004
26092	TOR1AIP1	torsin A interacting protein 1	0.810	0.028
26121	PRPF31	PRP31 pre-mRNA processing factor 31 homolog (S. cerevisiae)	1.598	0.019
26130	GAPVD1	GTPase activating protein and VPS9 domains 1	0.725	0.012
26151	NAT9	"N-acetyltransferase 9 (GCN5-related, putative)"	2.725	0.028
26207	PITPNC1	"phosphatidylinositol transfer protein, cytoplasmic 1"	0.654	0.004
26235	FBXL4	F-box and leucine-rich repeat protein 4	0.551	0.006
26272	FBXO4	F-box protein 4	0.098	0.001
26504	CNNM4	cyclin M4	1.432	0.016
26509	MYOF	myoferlin	0.710	0.035
26517	TIMM13	translocase of inner mitochondrial membrane 13 homolog (yeast)	2.249	0.046
26523	EIF2C1	"eukaryotic translation initiation factor 2C, 1"	1.332	0.032
26578	OSTF1	osteoclast stimulating factor 1	0.478	0.003
26585	GREM1	gremlin 1	2.517	0.005
27013	CNPPD1	cyclin Pas1/PHO80 domain containing 1	1.773	0.006
27068	PPA2	pyrophosphatase (inorganic) 2	0.543	0.018
27069	GHITM	growth hormone inducible transmembrane protein	0.842	0.021
27115	PDE7B	phosphodiesterase 7B	0.639	0.049
27130	INVS	inversin	0.512	0.026
27166	PRELID1	PRELI domain containing 1	1.687	0.035
27235	COQ2	"coenzyme Q2 homolog, prenyltransferase (yeast)"	0.524	0.040
27314	RAB30	"RAB30, member RAS oncogene family"	2.195	0.002
27327	TNRC6A	trinucleotide repeat containing 6A	0.684	0.004
27333	GOLIM4	golgi integral membrane protein 4	0.505	0.040
27436	EML4	echinoderm microtubule associated protein like 4	0.510	0.005
28511	NKIRAS2	NFKB inhibitor interacting Ras-like 2	1.871	0.046
28969	BZW2	basic leucine zipper and W2 domains 2	0.685	0.024
28991	COMMD5	COMM domain containing 5	2.053	0.000
28996	HIPK2	homeodomain interacting protein kinase 2	0.747	0.007
29058	TMEM230	transmembrane protein 230	1.339	0.028
29071	C1GALT1C1	C1GALT1-specific chaperone 1	0.657	0.024
29080	CCDC59	coiled-coil domain containing 59	0.294	0.035
29089	UBE2T	ubiquitin-conjugating enzyme E2T (putative)	1.530	0.007
29099	COMMD9	COMM domain containing 9	1.841	0.035
29777	ABT1	activator of basal transcription 1	1.745	0.043
29796	UQCR10	"ubiquinol-cytochrome c reductase, complex III subunit X"	1.538	0.035
29914	UBIAD1	UbiA prenyltransferase domain containing 1	2.936	0.041
29915	HCFC2	host cell factor C2	2.299	0.019
29928	TIMM22	translocase of inner mitochondrial membrane 22 homolog (yeast)	1.506	0.034
29934	SNX12	sorting nexin 12	1.920	0.014
29937	NENF	neudesin neurotrophic factor	1.732	0.027
29959	NRBP1	nuclear receptor binding protein 1	1.498	0.015
29968	PSAT1	phosphoserine aminotransferase 1	0.340	0.001
29998	GLTSCR1	glioma tumor suppressor candidate region gene 1	3.368	0.042
30001	ERO1L	ERO1-like (S. cerevisiae)	0.570	0.010
50486	G0S2	G0/G1switch 2	0.436	0.002
50640	PNPLA8	patatin-like phospholipase domain containing 8	0.603	0.019
50807	ASAP1	"ArfGAP with SH3 domain, ankyrin repeat and PH domain 1"	0.763	0.031
50809	HP1BP3	"heterochromatin protein 1, binding protein 3"	0.446	0.001
50810	HDGFRP3	"hepatoma-derived growth factor, related protein 3"	0.512	0.005
50999	TMED5	transmembrane emp24 protein transport domain containing 5	0.578	0.018
51005	AMDHD2	amidohydrolase domain containing 2	3.711	0.019
51012	SLMO2	slowmo homolog 2 (Drosophila)	0.818	0.005
51029	DESI2	desumoylating isopeptidase 2	0.564	0.000
51031	GLOD4	glyoxalase domain containing 4	0.564	0.013
51060	TXNDC12	thioredoxin domain containing 12 (endoplasmic reticulum)	0.606	0.016
51078	THAP4	THAP domain containing 4	1.745	0.021
51082	POLR1D	"polymerase (RNA) I polypeptide D, 16kDa"	1.666	0.033
51095	TRNT1	"tRNA nucleotidyl transferase, CCA-adding, 1"	0.374	0.002
51107	APH1A	anterior pharynx defective 1 homolog A (C. elegans)	2.250	0.021
51114	ZDHHC9	"zinc finger, DHHC-type containing 9"	1.776	0.021
51141	INSIG2	insulin induced gene 2	1.421	0.023
51143	DYNC1LI1	"dynein, cytoplasmic 1, light intermediate chain 1"	0.604	0.016
51144	HSD17B12	hydroxysteroid (17-beta) dehydrogenase 12	0.559	0.025
51154	MRTO4	mRNA turnover 4 homolog (S. cerevisiae)	1.424	0.012
51172	NAGPA	N-acetylglucosamine-1-phosphodiester alpha-N-acetylglucosaminidase	2.410	0.045
51181	DCXR	dicarbonyl/L-xylulose reductase	2.330	0.031
51200	CPA4	carboxypeptidase A4	0.226	0.026
51202	DDX47	DEAD (Asp-Glu-Ala-Asp) box polypeptide 47	1.155	0.045
51232	CRIM1	cysteine rich transmembrane BMP regulator 1 (chordin-like)	0.689	0.018
51247	PAIP2	poly(A) binding protein interacting protein 2	0.797	0.046
51251	NT5C3	"5'-nucleotidase, cytosolic III"	0.713	0.047
51280	GOLM1	golgi membrane protein 1	0.715	0.031
51307	FAM53C	"family with sequence similarity 53, member C"	2.634	0.039
51315	KRCC1	lysine-rich coiled-coil 1	0.172	0.006
51319	RSRC1	arginine/serine-rich coiled-coil 1	0.322	0.033
51360	MBTPS2	"membrane-bound transcription factor peptidase, site 2"	0.469	0.010
51366	UBR5	ubiquitin protein ligase E3 component n-recognin 5	0.675	0.049
51386	EIF3L	"eukaryotic translation initiation factor 3, subunit L"	1.720	0.008
51429	SNX9	sorting nexin 9	0.654	0.005
51434	ANAPC7	anaphase promoting complex subunit 7	1.523	0.043
51449	PCYOX1	prenylcysteine oxidase 1	0.667	0.023
51552	RAB14	"RAB14, member RAS oncogene family"	0.644	0.010
51596	CUTA	cutA divalent cation tolerance homolog (E. coli)	1.583	0.011
51621	KLF13	Kruppel-like factor 13	1.506	0.017
51652	CHMP3	charged multivesicular body protein 3	0.577	0.008
51669	TMEM66	transmembrane protein 66	0.765	0.015
51714	SELT	selenoprotein T	0.678	0.012
51715	RAB23	"RAB23, member RAS oncogene family"	0.599	0.005
51726	DNAJB11	"DnaJ (Hsp40) homolog, subfamily B, member 11"	0.655	0.042
51768	TM7SF3	transmembrane 7 superfamily member 3	0.735	0.040
51776	ZAK	sterile alpha motif and leucine zipper containing kinase AZK	0.533	0.040
53339	BTBD1	BTB (POZ) domain containing 1	0.613	0.010
53918	PELO	pelota homolog (Drosophila)	1.525	0.001
54107	POLE3	"polymerase (DNA directed), epsilon 3, accessory subunit"	1.328	0.006
54165	DCUN1D1	"DCN1, defective in cullin neddylation 1, domain containing 1 (S. cerevisiae)"	0.507	0.035
54206	ERRFI1	ERBB receptor feedback inhibitor 1	0.727	0.004
54328	GPR173	G protein-coupled receptor 173	inf.	0.018
54431	DNAJC10	"DnaJ (Hsp40) homolog, subfamily C, member 10"	0.608	0.012
54464	XRN1	5'-3' exoribonuclease 1	0.554	0.009
54465	ETAA1	Ewing tumor-associated antigen 1	0.434	0.015
54468	MIOS	"missing oocyte, meiosis regulator, homolog (Drosophila)"	0.602	0.020
54478	FAM64A	"family with sequence similarity 64, member A"	3.518	0.030
54583	EGLN1	egl nine homolog 1 (C. elegans)	1.345	0.013
54620	FBXL19	F-box and leucine-rich repeat protein 19	2.968	0.049
54664	TMEM106B	transmembrane protein 106B	0.335	0.010
54700	RRN3	RRN3 RNA polymerase I transcription factor homolog (S. cerevisiae)	0.475	0.003
54751	FBLIM1	filamin binding LIM protein 1	2.151	0.015
54799	MBTD1	mbt domain containing 1	0.472	0.013
54805	CNNM2	cyclin M2	3.009	0.013
54806	AHI1	Abelson helper integration site 1	0.646	0.004
54813	KLHL28	kelch-like 28 (Drosophila)	0.511	0.047
54820	NDE1	nudE nuclear distribution E homolog 1 (A. nidulans)	0.654	0.019
54838	WBP1L	WW domain binding protein 1-like	1.567	0.024
54841	BIVM	"basic, immunoglobulin-like variable motif containing"	0.646	0.040
54877	ZCCHC2	"zinc finger, CCHC domain containing 2"	1.981	0.032
54887	UHRF1BP1	UHRF1 binding protein 1	0.496	0.049
54902	TTC19	tetratricopeptide repeat domain 19	0.758	0.013
54906	FAM208B	"family with sequence similarity 208, member B"	0.635	0.016
54908	SPDL1	spindle apparatus coiled-coil protein 1	0.569	0.042
54913	RPP25	ribonuclease P/MRP 25kDa subunit	2.501	0.032
54921	CHTF8	"CTF8, chromosome transmission fidelity factor 8 homolog (S. cerevisiae)"	1.340	0.021
54981	NMRK1	nicotinamide riboside kinase 1	0.000	0.000
54984	PINX1	"PIN2/TERF1 interacting, telomerase inhibitor 1"	1.586	0.002
54989	ZNF770	zinc finger protein 770	0.625	0.013
54993	ZSCAN2	zinc finger and SCAN domain containing 2	0.072	0.003
55002	TMCO3	transmembrane and coiled-coil domains 3	0.689	0.022
55007	FAM118A	"family with sequence similarity 118, member A"	0.702	0.016
55008	HERC6	HECT and RLD domain containing E3 ubiquitin protein ligase family member 6	0.160	0.032
55027	HEATR3	HEAT repeat containing 3	0.429	0.006
55033	FKBP14	"FK506 binding protein 14, 22 kDa"	0.624	0.014
55034	MOCOS	molybdenum cofactor sulfurase	0.514	0.024
55039	TRMT12	tRNA methyltransferase 12 homolog (S. cerevisiae)	1.614	0.028
55062	WIPI1	"WD repeat domain, phosphoinositide interacting 1"	0.327	0.045
55082	ARGLU1	arginine and glutamate rich 1	0.750	0.013
55088	C10orf118	chromosome 10 open reading frame 118	0.463	0.049
55109	AGGF1	angiogenic factor with G patch and FHA domains 1	0.466	0.026
55112	WDR60	WD repeat domain 60	0.451	0.026
55114	ARHGAP17	Rho GTPase activating protein 17	1.476	0.018
55148	UBR7	ubiquitin protein ligase E3 component n-recognin 7 (putative)	0.636	0.023
55170	PRMT6	protein arginine methyltransferase 6	1.457	0.034
55177	FAM82A2	"family with sequence similarity 82, member A2"	1.561	0.032
55201	MAP1S	microtubule-associated protein 1S	2.549	0.040
55205	ZNF532	zinc finger protein 532	1.237	0.049
55225	RAVER2	"ribonucleoprotein, PTB-binding 2"	1.683	0.017
55226	NAT10	N-acetyltransferase 10 (GCN5-related)	0.712	0.017
55236	UBA6	ubiquitin-like modifier activating enzyme 6	0.566	0.001
55245	UQCC	ubiquinol-cytochrome c reductase complex chaperone	2.501	0.016
55251	PCMTD2	protein-L-isoaspartate (D-aspartate) O-methyltransferase domain containing 2	0.699	0.041
55256	ADI1	acireductone dioxygenase 1	0.634	0.050
55276	PGM2	phosphoglucomutase 2	0.865	0.008
55300	PI4K2B	phosphatidylinositol 4-kinase type 2 beta	0.659	0.030
55308	DDX19A	DEAD (Asp-Glu-Ala-Asp) box polypeptide 19A	1.467	0.015
55312	RFK	riboflavin kinase	1.611	0.049
55322	C5orf22	chromosome 5 open reading frame 22	0.775	0.006
55332	DRAM1	DNA-damage regulated autophagy modulator 1	0.843	0.028
55345	C4orf21	chromosome 4 open reading frame 21	0.559	0.035
55352	C17orf79	chromosome 17 open reading frame 79	1.688	0.044
55364	IMPACT	Impact homolog (mouse)	0.365	0.033
55425	KIAA1704	KIAA1704	0.555	0.037
55526	DHTKD1	dehydrogenase E1 and transketolase domain containing 1	0.546	0.016
55584	CHRNA9	"cholinergic receptor, nicotinic, alpha 9 (neuronal)"	0.301	0.033
55601	DDX60	DEAD (Asp-Glu-Ala-Asp) box polypeptide 60	0.174	0.006
55634	ZNF673	zinc finger family member 673	0.379	0.037
55635	DEPDC1	DEP domain containing 1	0.536	0.042
55647	RAB20	"RAB20, member RAS oncogene family"	1.532	0.043
55650	PIGV	"phosphatidylinositol glycan anchor biosynthesis, class V"	0.261	0.017
55651	NHP2	NHP2 ribonucleoprotein homolog (yeast)	2.028	0.023
55656	INTS8	integrator complex subunit 8	0.557	0.021
55696	RBM22	RNA binding motif protein 22	1.286	0.043
55720	TSR1	"TSR1, 20S rRNA accumulation, homolog (S. cerevisiae)"	0.804	0.026
55728	N4BP2	NEDD4 binding protein 2	0.518	0.006
55731	FAM222B	"family with sequence similarity 222, member B"	3.227	0.026
55733	HHAT	hedgehog acyltransferase	0.000	0.031
55735	DNAJC11	"DnaJ (Hsp40) homolog, subfamily C, member 11"	1.397	0.030
55740	ENAH	enabled homolog (Drosophila)	0.610	0.017
55742	PARVA	"parvin, alpha"	0.791	0.013
55749	CCAR1	cell division cycle and apoptosis regulator 1	0.494	0.015
55756	INTS9	integrator complex subunit 9	2.421	0.010
55757	UGGT2	UDP-glucose glycoprotein glucosyltransferase 2	0.711	0.021
55761	TTC17	tetratricopeptide repeat domain 17	0.696	0.026
55785	FGD6	"FYVE, RhoGEF and PH domain containing 6"	0.616	0.040
55788	LMBRD1	LMBR1 domain containing 1	0.696	0.019
55790	CSGALNACT1	chondroitin sulfate N-acetylgalactosaminyltransferase 1	0.583	0.016
55795	PCID2	PCI domain containing 2	0.661	0.000
55799	CACNA2D3	"calcium channel, voltage-dependent, alpha 2/delta subunit 3"	0.525	0.030
55829	VIMP	VCP-interacting membrane protein	0.630	0.030
55835	CENPJ	centromere protein J	0.526	0.029
55857	PLK1S1	polo-like kinase 1 substrate 1	0.602	0.003
55861	DBNDD2	dysbindin (dystrobrevin binding protein 1) domain containing 2	1.546	0.015
55872	PBK	PDZ binding kinase	1.364	0.048
55900	ZNF302	zinc finger protein 302	0.499	0.030
55902	ACSS2	acyl-CoA synthetase short-chain family member 2	0.390	0.039
55905	RNF114	ring finger protein 114	1.635	0.024
55915	LANCL2	LanC lantibiotic synthetase component C-like 2 (bacterial)	2.196	0.028
55970	GNG12	"guanine nucleotide binding protein (G protein), gamma 12"	0.788	0.018
56061	UBFD1	ubiquitin family domain containing 1	1.469	0.013
56172	ANKH	"ankylosis, progressive homolog (mouse)"	0.655	0.017
56243	KIAA1217	KIAA1217	0.641	0.006
56270	WDR45L	WDR45-like	1.249	0.027
56339	METTL3	methyltransferase like 3	0.801	0.044
56674	TMEM9B	"TMEM9 domain family, member B"	0.280	0.011
56886	UGGT1	UDP-glucose glycoprotein glucosyltransferase 1	0.614	0.001
56889	TM9SF3	transmembrane 9 superfamily member 3	0.642	0.037
56892	C8orf4	chromosome 8 open reading frame 4	0.588	0.011
56938	ARNTL2	aryl hydrocarbon receptor nuclear translocator-like 2	0.592	0.009
56986	DTWD1	DTW domain containing 1	0.505	0.014
57045	TWSG1	twisted gastrulation homolog 1 (Drosophila)	0.713	0.039
57089	ENTPD7	ectonucleoside triphosphate diphosphohydrolase 7	0.637	0.028
57136	APMAP	adipocyte plasma membrane associated protein	1.331	0.032
57154	SMURF1	SMAD specific E3 ubiquitin protein ligase 1	1.353	0.011
57171	DOLPP1	dolichyl pyrophosphate phosphatase 1	2.149	0.032
57180	ACTR3B	ARP3 actin-related protein 3 homolog B (yeast)	0.458	0.010
57181	SLC39A10	"solute carrier family 39 (zinc transporter), member 10"	0.630	0.014
57212	TP73-AS1	TP73 antisense RNA 1	1.406	0.046
57226	LYRM2	LYR motif containing 2	0.480	0.018
57404	CYP20A1	"cytochrome P450, family 20, subfamily A, polypeptide 1"	0.335	0.004
57446	NDRG3	NDRG family member 3	1.479	0.013
57459	GATAD2B	GATA zinc finger domain containing 2B	1.254	0.035
57460	PPM1H	"protein phosphatase, Mg2+/Mn2+ dependent, 1H"	4.805	0.010
57475	PLEKHH1	"pleckstrin homology domain containing, family H (with MyTH4 domain) member 1"	0.047	0.026
57476	GRAMD1B	GRAM domain containing 1B	0.712	0.019
57489	ODF2L	outer dense fiber of sperm tails 2-like	0.401	0.013
57509	MTUS1	microtubule associated tumor suppressor 1	2.314	0.006
57552	NCEH1	neutral cholesterol ester hydrolase 1	0.794	0.034
57560	IFT80	intraflagellar transport 80 homolog (Chlamydomonas)	0.678	0.049
57583	TMEM181	transmembrane protein 181	0.579	0.016
57584	ARHGAP21	Rho GTPase activating protein 21	0.659	0.013
57587	KIAA1430	KIAA1430	0.666	0.034
57609	DIP2B	DIP2 disco-interacting protein 2 homolog B (Drosophila)	0.575	0.003
57619	SHROOM3	shroom family member 3	1.443	0.047
57645	POGK	pogo transposable element with KRAB domain	1.278	0.044
57647	DHX37	DEAH (Asp-Glu-Ala-His) box polypeptide 37	1.694	0.029
57650	KIAA1524	KIAA1524	0.647	0.019
57657	HCN3	hyperpolarization activated cyclic nucleotide-gated potassium channel 3	5.001	0.032
57658	CALCOCO1	calcium binding and coiled-coil domain 1	1.878	0.027
57666	FBRSL1	fibrosin-like 1	1.769	0.030
57683	ZDBF2	"zinc finger, DBF-type containing 2"	0.601	0.020
57685	CACHD1	cache domain containing 1	1.968	0.007
57695	USP37	ubiquitin specific peptidase 37	0.540	0.030
57700	FAM160B1	"family with sequence similarity 160, member B1"	1.459	0.043
57721	METTL14	methyltransferase like 14	0.689	0.031
57799	RAB40C	"RAB40C, member RAS oncogene family"	2.222	0.023
57826	RAP2C	"RAP2C, member of RAS oncogene family"	0.351	0.012
57834	CYP4F11	"cytochrome P450, family 4, subfamily F, polypeptide 11"	0.276	0.022
58155	PTBP2	polypyrimidine tract binding protein 2	1.487	0.035
58472	SQRDL	sulfide quinone reductase-like (yeast)	0.235	0.016
58488	PCTP	phosphatidylcholine transfer protein	2.714	0.005
58533	SNX6	sorting nexin 6	0.476	0.010
60314	C12orf10	chromosome 12 open reading frame 10	1.750	0.037
60468	BACH2	"BTB and CNC homology 1, basic leucine zipper transcription factor 2"	17.973	0.005
60481	ELOVL5	ELOVL fatty acid elongase 5	0.681	0.004
60528	ELAC2	elaC homolog 2 (E. coli)	1.803	0.043
63877	FAM204A	"family with sequence similarity 204, member A"	1.289	0.040
63895	PIEZO2	piezo-type mechanosensitive ion channel component 2	0.599	0.010
63901	FAM111A	"family with sequence similarity 111, member A"	0.192	0.037
64061	TSPYL2	TSPY-like 2	0.574	0.034
64065	PERP	"PERP, TP53 apoptosis effector"	0.879	0.001
64093	SMOC1	SPARC related modular calcium binding 1	0.726	0.041
64116	SLC39A8	"solute carrier family 39 (zinc transporter), member 8"	0.623	0.026
64121	RRAGC	Ras-related GTP binding C	1.397	0.042
64151	NCAPG	"non-SMC condensin I complex, subunit G"	0.620	0.037
64168	NECAB1	N-terminal EF-hand calcium binding protein 1	2.499	0.046
64216	TFB2M	"transcription factor B2, mitochondrial"	2.369	0.004
64285	RHBDF1	rhomboid 5 homolog 1 (Drosophila)	1.524	0.050
64320	RNF25	ring finger protein 25	1.567	0.030
64376	IKZF5	IKAROS family zinc finger 5 (Pegasus)	0.611	0.025
64689	GORASP1	"golgi reassembly stacking protein 1, 65kDa"	2.293	0.013
64764	CREB3L2	cAMP responsive element binding protein 3-like 2	0.724	0.013
64768	IPPK	"inositol 1,3,4,5,6-pentakisphosphate 2-kinase"	1.347	0.026
64794	DDX31	DEAD (Asp-Glu-Ala-Asp) box polypeptide 31	0.645	0.000
64802	NMNAT1	nicotinamide nucleotide adenylyltransferase 1	0.060	0.045
64844	42801	"membrane-associated ring finger (C3HC4) 7, E3 ubiquitin protein ligase"	0.583	0.006
64924	SLC30A5	"solute carrier family 30 (zinc transporter), member 5"	0.632	0.016
64981	MRPL34	mitochondrial ribosomal protein L34	2.306	0.016
65059	RAPH1	Ras association (RalGDS/AF-6) and pleckstrin homology domains 1	0.633	0.001
65062	TMEM237	transmembrane protein 237	0.734	0.021
65065	NBEAL1	neurobeachin-like 1	0.472	0.025
65080	MRPL44	mitochondrial ribosomal protein L44	1.752	0.033
65082	VPS33A	vacuolar protein sorting 33 homolog A (S. cerevisiae)	0.540	0.029
65083	NOL6	nucleolar protein family 6 (RNA-associated)	1.766	0.036
65095	KRI1	KRI1 homolog (S. cerevisiae)	0.673	0.013
65110	UPF3A	UPF3 regulator of nonsense transcripts homolog A (yeast)	0.553	0.013
65250	C5orf42	chromosome 5 open reading frame 42	0.454	0.025
65260	SELRC1	Sel1 repeat containing 1	1.435	0.045
65980	BRD9	bromodomain containing 9	0.737	0.004
65988	ZNF747	zinc finger protein 747	4.173	0.014
65998	C11orf95	chromosome 11 open reading frame 95	1.773	0.007
78988	MRP63	mitochondrial ribosomal protein 63	1.909	0.002
78996	C7orf49	chromosome 7 open reading frame 49	0.711	0.032
79003	MIS12	"MIS12, MIND kinetochore complex component, homolog (S. pombe)"	0.529	0.007
79038	ZFYVE21	"zinc finger, FYVE domain containing 21"	0.574	0.024
79064	TMEM223	transmembrane protein 223	2.195	0.049
79078	C1orf50	chromosome 1 open reading frame 50	7.365	0.012
79188	TMEM43	transmembrane protein 43	1.410	0.011
79411	GLB1L	"galactosidase, beta 1-like"	2.222	0.034
79572	ATP13A3	ATPase type 13A3	0.659	0.006
79642	ARSJ	"arylsulfatase family, member J"	0.766	0.025
79701	C17orf101	chromosome 17 open reading frame 101	2.645	0.013
79734	KCTD17	potassium channel tetramerisation domain containing 17	3.079	0.006
79739	TTLL7	"tubulin tyrosine ligase-like family, member 7"	0.290	0.002
79778	MICALL2	MICAL-like 2	0.377	0.043
79794	C12orf49	chromosome 12 open reading frame 49	1.692	0.022
79798	ARMC5	armadillo repeat containing 5	2.282	0.008
79817	MOB3B	MOB kinase activator 3B	2.588	0.048
79862	ZNF669	zinc finger protein 669	2.096	0.041
79875	THSD4	"thrombospondin, type I, domain containing 4"	0.487	0.005
79892	MCMBP	minichromosome maintenance complex binding protein	0.680	0.005
79901	CYBRD1	cytochrome b reductase 1	0.489	0.016
79918	SETD6	SET domain containing 6	0.643	0.043
79925	SPEF2	sperm flagellar 2	0.154	0.028
79982	DNAJB14	"DnaJ (Hsp40) homolog, subfamily B, member 14"	0.511	0.006
79993	ELOVL7	ELOVL fatty acid elongase 7	0.522	0.022
80005	DOCK5	dedicator of cytokinesis 5	0.719	0.050
80011	FAM192A	"family with sequence similarity 192, member A"	0.640	0.046
80025	PANK2	pantothenate kinase 2	1.353	0.044
80144	FRAS1	Fraser syndrome 1	1.386	0.013
80146	UXS1	UDP-glucuronate decarboxylase 1	0.432	0.001
80167	C4orf29	chromosome 4 open reading frame 29	1.914	0.000
80205	CHD9	chromodomain helicase DNA binding protein 9	0.646	0.047
80209	PROSER1	proline and serine rich 1	1.578	0.006
80218	NAA50	"N(alpha)-acetyltransferase 50, NatE catalytic subunit"	0.802	0.044
80321	CEP70	centrosomal protein 70kDa	0.444	0.022
80745	THUMPD2	THUMP domain containing 2	0.447	0.021
80777	CYB5B	cytochrome b5 type B (outer mitochondrial membrane)	1.683	0.009
81570	CLPB	ClpB caseinolytic peptidase B homolog (E. coli)	1.681	0.042
81608	FIP1L1	FIP1 like 1 (S. cerevisiae)	0.615	0.033
81609	SNX27	sorting nexin family member 27	1.689	0.016
81847	RNF146	ring finger protein 146	1.703	0.018
81848	SPRY4	sprouty homolog 4 (Drosophila)	1.696	0.047
81875	ISG20L2	interferon stimulated exonuclease gene 20kDa-like 2	1.501	0.007
83440	ADPGK	ADP-dependent glucokinase	0.574	0.013
83468	GLT8D2	glycosyltransferase 8 domain containing 2	0.452	0.029
83479	DDX59	DEAD (Asp-Glu-Ala-Asp) box polypeptide 59	0.464	0.024
83540	NUF2	"NUF2, NDC80 kinetochore complex component, homolog (S. cerevisiae)"	0.441	0.042
83641	FAM107B	"family with sequence similarity 107, member B"	0.551	0.020
83695	RHNO1	RAD9-HUS1-RAD1 interacting nuclear orphan 1	0.491	0.046
83716	CRISPLD2	cysteine-rich secretory protein LCCL domain containing 2	1.540	0.033
83737	ITCH	itchy E3 ubiquitin protein ligase	0.733	0.003
83857	TMTC1	transmembrane and tetratricopeptide repeat containing 1	0.608	0.006
83986	ITFG3	integrin alpha FG-GAP repeat containing 3	0.489	0.020
83992	CTTNBP2	cortactin binding protein 2	4.959	0.047
84058	WDR54	WD repeat domain 54	2.092	0.041
84061	MAGT1	magnesium transporter 1	0.584	0.021
84133	ZNRF3	zinc and ring finger 3	1.615	0.040
84206	MEX3B	mex-3 homolog B (C. elegans)	2.873	0.012
84216	TMEM117	transmembrane protein 117	1.577	0.048
84240	ZCCHC9	"zinc finger, CCHC domain containing 9"	0.169	0.001
84246	MED10	mediator complex subunit 10	1.254	0.016
84250	ANKRD32	ankyrin repeat domain 32	0.519	0.032
84273	NOA1	nitric oxide associated 1	1.818	0.002
84296	GINS4	GINS complex subunit 4 (Sld5 homolog)	0.473	0.000
84306	PDCD2L	programmed cell death 2-like	2.027	0.045
84337	ELOF1	elongation factor 1 homolog (S. cerevisiae)	2.701	0.016
84441	MAML2	mastermind-like 2 (Drosophila)	0.708	0.001
84445	LZTS2	"leucine zipper, putative tumor suppressor 2"	3.817	0.001
84522	JAGN1	jagunal homolog 1 (Drosophila)	1.544	0.034
84536	C21orf67	chromosome 21 open reading frame 67	0.000	0.001
84570	COL25A1	"collagen, type XXV, alpha 1"	0.655	0.014
84614	ZBTB37	zinc finger and BTB domain containing 37	0.103	0.043
84706	GPT2	glutamic pyruvate transaminase (alanine aminotransferase) 2	0.572	0.039
84733	CBX2	chromobox homolog 2	1.838	0.047
84759	PCGF1	polycomb group ring finger 1	3.109	0.014
84791	LINC00467	long intergenic non-protein coding RNA 467	0.216	0.037
84870	RSPO3	R-spondin 3	0.416	0.034
84886	C1orf198	chromosome 1 open reading frame 198	1.848	0.030
84898	PLXDC2	plexin domain containing 2	0.457	0.003
84900	RNFT2	"ring finger protein, transmembrane 2"	7.099	0.010
84905	ZNF341	zinc finger protein 341	9.388	0.019
84912	SLC35B4	"solute carrier family 35, member B4"	0.741	0.037
84918	LRP11	low density lipoprotein receptor-related protein 11	0.561	0.008
84922	FIZ1	FLT3-interacting zinc finger 1	2.567	0.011
84928	TMEM209	transmembrane protein 209	0.430	0.010
84935	MEDAG	mesenteric estrogen-dependent adipogenesis	0.159	0.001
84962	AJUBA	ajuba LIM protein	2.989	0.001
85012	TCEAL3	transcription elongation factor A (SII)-like 3	0.395	0.046
85015	USP45	ubiquitin specific peptidase 45	0.315	0.037
85236	HIST1H2BK	"histone cluster 1, H2bk"	4.472	0.001
85364	ZCCHC3	"zinc finger, CCHC domain containing 3"	2.021	0.009
85437	ZCRB1	zinc finger CCHC-type and RNA binding motif 1	0.817	0.046
89795	NAV3	neuron navigator 3	0.607	0.008
89845	ABCC10	"ATP-binding cassette, sub-family C (CFTR/MRP), member 10"	2.048	0.016
90196	SYS1	SYS1 Golgi-localized integral membrane protein homolog (S. cerevisiae)	1.636	0.040
90427	BMF	Bcl2 modifying factor	inf.	0.001
90693	CCDC126	coiled-coil domain containing 126	0.332	0.026
91272	BOD1	biorientation of chromosomes in cell division 1	2.257	0.006
91351	DDX60L	DEAD (Asp-Glu-Ala-Asp) box polypeptide 60-like	0.329	0.049
91369	ANKRD40	ankyrin repeat domain 40	1.383	0.017
91603	ZNF830	zinc finger protein 830	0.466	0.039
91614	DEPDC7	DEP domain containing 7	0.175	0.011
91664	ZNF845	zinc finger protein 845	0.547	0.047
91683	SYT12	synaptotagmin XII	0.573	0.035
91775	NXPE3	"neurexophilin and PC-esterase domain family, member 3"	1.833	0.032
91807	MYLK3	myosin light chain kinase 3	2.628	0.001
91869	RFT1	RFT1 homolog (S. cerevisiae)	0.503	0.005
92255	LMBRD2	LMBR1 domain containing 2	0.457	0.016
92399	MRRF	mitochondrial ribosome recycling factor	0.607	0.040
92689	FAM114A1	"family with sequence similarity 114, member A1"	0.426	0.029
92935	MARS2	"methionyl-tRNA synthetase 2, mitochondrial"	2.392	0.049
93380	MMGT1	membrane magnesium transporter 1	0.710	0.027
93487	MAPK1IP1L	mitogen-activated protein kinase 1 interacting protein 1-like	1.475	0.001
93594	WDR67	WD repeat domain 67	0.213	0.047
93649	MYOCD	myocardin	2.522	0.034
94059	LENG9	leukocyte receptor cluster (LRC) member 9	0.000	0.001
94234	FOXQ1	forkhead box Q1	2.732	0.015
96610	LOC96610	"BMS1 homolog, ribosome assembly protein (yeast) pseudogene"	0.522	0.023
112950	MED8	mediator complex subunit 8	1.197	0.031
113201	CASC4	cancer susceptibility candidate 4	0.285	0.014
113235	SLC46A1	"solute carrier family 46 (folate transporter), member 1"	1.654	0.020
114112	TXNRD3	thioredoxin reductase 3	0.309	0.023
114569	MAL2	"mal, T-cell differentiation protein 2 (gene/pseudogene)"	0.583	0.003
114818	KLHL29	kelch-like 29 (Drosophila)	2.500	0.039
114879	OSBPL5	oxysterol binding protein-like 5	0.539	0.014
114971	PTPMT1	"protein tyrosine phosphatase, mitochondrial 1"	2.208	0.007
115098	CCDC124	coiled-coil domain containing 124	1.311	0.018
115273	RAB42	"RAB42, member RAS oncogene family"	0.273	0.017
116028	RMI2	"RMI2, RecQ mediated genome instability 2, homolog (S. cerevisiae)"	0.170	0.007
116228	COX20	COX20 Cox2 chaperone homolog (S. cerevisiae)	2.539	0.041
116843	SLC18B1	"solute carrier family 18, subfamily B, member 1"	0.577	0.028
120071	GYLTL1B	glycosyltransferase-like 1B	2.087	0.024
121457	IKBIP	IKBKB interacting protein	0.704	0.044
121601	ANO4	anoctamin 4	0.418	0.049
123606	NIPA1	non imprinted in Prader-Willi/Angelman syndrome 1	0.549	0.022
123879	DCUN1D3	"DCN1, defective in cullin neddylation 1, domain containing 3 (S. cerevisiae)"	1.713	0.029
124491	TMEM170A	transmembrane protein 170A	0.500	0.011
125228	FAM210A	"family with sequence similarity 210, member A"	1.613	0.023
125476	INO80C	INO80 complex subunit C	2.032	0.008
127018	LYPLAL1	lysophospholipase-like 1	2.833	0.031
127544	RNF19B	ring finger protein 19B	0.736	0.033
128486	FITM2	fat storage-inducing transmembrane protein 2	3.704	0.015
129804	FBLN7	fibulin 7	0.000	0.045
130507	UBR3	ubiquitin protein ligase E3 component n-recognin 3 (putative)	0.505	0.044
130888	FBXO36	F-box protein 36	0.000	0.001
131408	FAM131A	"family with sequence similarity 131, member A"	4.690	0.007
132720	C4orf32	chromosome 4 open reading frame 32	0.487	0.001
134145	FAM173B	"family with sequence similarity 173, member B"	0.624	0.037
134429	STARD4	StAR-related lipid transfer (START) domain containing 4	0.516	0.001
138050	HGSNAT	heparan-alpha-glucosaminide N-acetyltransferase	0.594	0.008
138199	C9orf41	chromosome 9 open reading frame 41	0.374	0.006
140710	SOGA1	"suppressor of glucose, autophagy associated 1"	3.021	0.016
140775	SMCR8	"Smith-Magenis syndrome chromosome region, candidate 8"	1.578	0.042
143686	SESN3	sestrin 3	0.544	0.013
143888	KDELC2	KDEL (Lys-Asp-Glu-Leu) containing 2	0.427	0.017
144811	LACC1	laccase (multicopper oxidoreductase) domain containing 1	0.178	0.003
145741	C2CD4A	C2 calcium-dependent domain containing 4A	2.470	0.005
146880	LOC146880	Rho GTPase activating protein 27 pseudogene	0.511	0.034
146923	RUNDC1	RUN domain containing 1	1.266	0.001
147694	ZNF548	zinc finger protein 548	0.346	0.002
147804	TPM3P9	tropomyosin 3 pseudogene 9	0.425	0.047
147991	DPY19L3	dpy-19-like 3 (C. elegans)	0.535	0.038
148206	ZNF714	zinc finger protein 714	0.388	0.029
149951	COMMD7	COMM domain containing 7	1.792	0.008
150468	CKAP2L	cytoskeleton associated protein 2-like	0.663	0.037
151556	GPR155	G protein-coupled receptor 155	0.184	0.049
152006	RNF38	ring finger protein 38	1.694	0.022
152185	SPICE1	spindle and centriole associated protein 1	1.460	0.045
152503	SH3D19	SH3 domain containing 19	0.670	0.013
152518	NFXL1	"nuclear transcription factor, X-box binding-like 1"	0.536	0.022
152559	PAQR3	progestin and adipoQ receptor family member III	1.590	0.002
152579	SCFD2	sec1 family domain containing 2	1.729	0.027
158471	PRUNE2	prune homolog 2 (Drosophila)	1.805	0.003
161424	NOP9	NOP9 nucleolar protein homolog (yeast)	1.532	0.021
162073	ITPRIPL2	"inositol 1,4,5-trisphosphate receptor interacting protein-like 2"	0.839	0.020
163126	EID2	EP300 interacting inhibitor of differentiation 2	1.692	0.044
163154	PRR22	proline rich 22	9.663	0.035
165904	XIRP1	xin actin-binding repeat containing 1	4.041	0.025
167691	LCA5	Leber congenital amaurosis 5	0.169	0.020
168451	THAP5	THAP domain containing 5	0.636	0.039
169200	TMEM64	transmembrane protein 64	1.543	0.005
169611	OLFML2A	olfactomedin-like 2A	0.365	0.015
171220	DSTNP2	destrin (actin depolymerizing factor) pseudogene 2	0.185	0.042
192111	PGAM5	phosphoglycerate mutase family member 5	1.616	0.034
196527	ANO6	anoctamin 6	0.580	0.002
200895	DHFRL1	dihydrofolate reductase-like 1	0.118	0.009
201164	PLD6	"phospholipase D family, member 6"	1.759	0.037
201626	PDE12	phosphodiesterase 12	1.636	0.007
201725	C4orf46	chromosome 4 open reading frame 46	1.867	0.036
201931	TMEM192	transmembrane protein 192	0.368	0.020
205428	C3orf58	chromosome 3 open reading frame 58	0.492	0.016
219771	CCNY	cyclin Y	1.356	0.043
221687	RNF182	ring finger protein 182	0.422	0.001
221749	PXDC1	PX domain containing 1	1.351	0.027
221895	JAZF1	JAZF zinc finger 1	0.386	0.005
222194	RSBN1L	round spermatid basic protein 1-like	0.590	0.015
222236	NAPEPLD	N-acyl phosphatidylethanolamine phospholipase D	0.443	0.019
222658	KCTD20	potassium channel tetramerisation domain containing 20	0.701	0.001
246243	RNASEH1	ribonuclease H1	0.497	0.010
253260	RICTOR	"RPTOR independent companion of MTOR, complex 2"	0.693	0.041
253461	ZBTB38	zinc finger and BTB domain containing 38	0.635	0.009
253558	LCLAT1	lysocardiolipin acyltransferase 1	0.563	0.046
253832	ZDHHC20	"zinc finger, DHHC-type containing 20"	0.624	0.004
253943	YTHDF3	"YTH domain family, member 3"	1.284	0.035
253943	YTHDF3	"YTH domain family, member 3"	1.284	0.035
254225	RNF169	ring finger protein 169	0.768	0.018
254295	PHYHD1	phytanoyl-CoA dioxygenase domain containing 1	0.204	0.044
254531	LPCAT4	lysophosphatidylcholine acyltransferase 4	1.647	0.019
255104	TMCO4	transmembrane and coiled-coil domains 4	0.449	0.046
255324	EPGN	epithelial mitogen homolog (mouse)	0.260	0.013
255743	NPNT	nephronectin	0.485	0.001
256021	LOC256021	uncharacterized LOC256021	0.000	0.045
256691	MAMDC2	MAM domain containing 2	0.217	0.012
266655	LINC00094	long intergenic non-protein coding RNA 94	2.298	0.026
283131	NEAT1	nuclear paraspeckle assembly transcript 1 (non-protein coding)	0.806	0.042
283208	P4HA3	"prolyl 4-hydroxylase, alpha polypeptide III"	0.248	0.002
283377	SPRYD4	SPRY domain containing 4	5.766	0.020
283383	GPR133	G protein-coupled receptor 133	0.344	0.020
283578	TMED8	transmembrane emp24 protein transport domain containing 8	0.240	0.018
284252	KCTD1	potassium channel tetramerisation domain containing 1	1.786	0.016
284346	ZNF575	zinc finger protein 575	0.000	0.001
284371	ZNF841	zinc finger protein 841	0.657	0.026
284565	NBPF15	"neuroblastoma breakpoint family, member 15"	0.762	0.039
284702	HNRNPU-AS1	HNRNPU antisense RNA 1	0.203	0.011
284992	CCDC150	coiled-coil domain containing 150	0.364	0.018
284996	RNF149	ring finger protein 149	0.579	0.000
285282	RABL3	"RAB, member of RAS oncogene family-like 3"	0.648	0.032
285672	SREK1IP1	SREK1-interacting protein 1	0.604	0.039
285704	RGMB	"RGM domain family, member B"	1.589	0.002
286140	RNF5P1	"ring finger protein 5, E3 ubiquitin protein ligase pseudogene 1"	inf.	0.000
286410	ATP11C	"ATPase, class VI, type 11C"	0.441	0.012
286451	YIPF6	"Yip1 domain family, member 6"	0.716	0.046
286499	FAM133A	"family with sequence similarity 133, member A"	0.281	0.024
339287	MSL1	male-specific lethal 1 homolog (Drosophila)	0.745	0.044
339324	ZNF260	zinc finger protein 260	0.558	0.028
343099	CCDC18	coiled-coil domain containing 18	0.233	0.017
344595	LOC344595	uncharacterized LOC344595	6.621	0.022
347902	AMIGO2	adhesion molecule with Ig-like domain 2	0.767	0.020
348793	WDR53	WD repeat domain 53	0.500	0.009
348938	NIPAL4	NIPA-like domain containing 4	3.134	0.020
349075	ZNF713	zinc finger protein 713	0.216	0.030
360023	ZBTB41	zinc finger and BTB domain containing 41	0.500	0.013
373863	DND1	dead end homolog 1 (zebrafish)	2.136	0.050
374383	NCR3LG1	natural killer cell cytotoxicity receptor 3 ligand 1	1.221	0.023
374393	FAM111B	"family with sequence similarity 111, member B"	0.433	0.021
374986	FAM73A	"family with sequence similarity 73, member A"	2.135	0.007
375690	WASH5P	WAS protein family homolog 5 pseudogene	1.820	0.023
375748	ERCC6L2	"excision repair cross-complementing rodent repair deficiency, complementation group 6-like 2"	0.635	0.017
378708	APITD1	"apoptosis-inducing, TAF9-like domain 1"	0.610	0.049
387103	CENPW	centromere protein W	1.526	0.004
389136	VGLL3	vestigial like 3 (Drosophila)	1.339	0.003
389362	PSMG4	"proteasome (prosome, macropain) assembly chaperone 4"	1.937	0.024
391356	PTRHD1	peptidyl-tRNA hydrolase domain containing 1	1.999	0.049
400322	HERC2P2	hect domain and RLD 2 pseudogene 2	0.437	0.035
400550	FOXF1-AS1	FOXF1 antisense RNA 1 (head to head)	0.641	0.031
404203	SPINK6	"serine peptidase inhibitor, Kazal type 6"	0.850	0.016
404672	GTF2H5	"general transcription factor IIH, polypeptide 5"	0.404	0.049
414328	IDNK	"idnK, gluconokinase homolog (E. coli)"	0.000	0.001
440026	TMEM41B	transmembrane protein 41B	0.696	0.037
440193	CCDC88C	coiled-coil domain containing 88C	0.543	0.009
440926	H3F3AP4	"H3 histone, family 3A, pseudogene 4"	1.714	0.002
441459	ANKRD18B	ankyrin repeat domain 18B	0.319	0.000
445329	SULT1A4	"sulfotransferase family, cytosolic, 1A, phenol-preferring, member 4"	0.130	0.014
550643	LOC550643	uncharacterized LOC550643	1.596	0.035
553115	PEF1	penta-EF-hand domain containing 1	2.085	0.006
554202	MIR31HG	MIR31 host gene (non-protein coding)	1.520	0.039
641339	ZNF674	zinc finger protein 674	0.186	0.018
643401	LOC643401	uncharacterized LOC643401	0.000	0.001
645638	LOC645638	WDNM1-like pseudogene	1.918	0.018
692312	PPAN-P2RY11	PPAN-P2RY11 readthrough	3.314	0.024
728047	GOLGA8O	"golgin A8 family, member O"	0.001	0.005
728448	PPIEL	peptidylprolyl isomerase E-like pseudogene	0.185	0.009
728841	NBPF8	"neuroblastoma breakpoint family, member 8"	0.439	0.013
729438	GATSL2	GATS protein-like 2	2.095	0.013
729852	LOC729852	uncharacterized LOC729852	0.270	0.016
729991	MEF2BNB	MEF2B neighbor	3.042	0.039
730051	ZNF814	zinc finger protein 814	2.308	0.026
100129550	LOC100129550	uncharacterized LOC100129550	0.594	0.021
100130744	LOC100130744	uncharacterized LOC100130744	1.816	0.024
100131211	TMEM194B	transmembrane protein 194B	0.458	0.010
100190986	LOC100190986	uncharacterized LOC100190986	0.469	0.020
100287314	LOC100287314	uncharacterized LOC100287314	0.520	0.001
100128553	CTAGE4	"CTAGE family, member 4"	0.136	0.003
100129405	MSTO2P	misato homolog 2 pseudogene	0.000	0.012
100133941	CD24	CD24 molecule	0.588	0.010
100302736	TMED7-TICAM2	TMED7-TICAM2 readthrough	0.273	0.015
100505549	LOC100505549	uncharacterized LOC100505549	inf.	0.001
100506033	PTOV1-AS1	PTOV1 antisense RNA 1	0.267	0.014
100506233	LOC100506233	uncharacterized LOC100506233	0.380	0.014
100506639	LOC100506639	uncharacterized LOC100506639	3.949	0.016
100507127	LOC100507127	uncharacterized LOC100507127	0.679	0.005
100507246	SNHG16	small nucleolar RNA host gene 16 (non-protein coding)	2.361	0.000
100507321	ERVK13-1	"endogenous retrovirus group K13, member 1"	0.420	0.013
100533467	BIVM-ERCC5	BIVM-ERCC5 readthrough	0.195	0.005
100533483	DYX1C1-CCPG1	DYX1C1-CCPG1 readthrough (non-protein coding)	0.132	0.012
201799	TMEM154	transmembrane protein 154	0.169	0.006
148189	LINC00662	long intergenic non-protein coding RNA 662	3.737	0.018
143570	XRRA1	X-ray radiation resistance associated 1	4.252	0.043
124056	NOXO1	NADPH oxidase organizer 1	inf.	0.001
163071	ZNF114	zinc finger protein 114	0.000	0.001
201475	RAB12	"RAB12, member RAS oncogene family"	0.609	0.049
